# Supplementary material for: Heterogeneity of Treatment Effects in Internet- and Mobile-Based Interventions for Depression: A Systematic Review and Meta-Analysis
Source: JAMA Netw Open. 2024 Jul 18;7(7):e2423241. doi: 10.1001/jamanetworkopen.2024.23241 (PMC11258589; doi:10.1001/jamanetworkopen.2024.23241)
Supplement: Supplement 2. — eTable. Study Characteristics [file jamanetwopen-e2423241-s002.xlsx]

## Sheet: extracted data
Study	studyID	effectsizeID	weeks_after_baseline	puby	time	time2	Country	Country_grouped	diagnostic_critiera_new	target_population	recruitment_strategy	therapy_type	delivery_method	Guidance	modules_number	control_type	N_IG	N_CG	N_total	females_IG	females_CG	females_total	females_percentage	age_mean_IG	age_sd_IG	age_mean_CG	age_sd_CG	age_mean_total	age_sd_total	outcome	Pre_Out_IG	Pre_SD_IG	Pre_Out_CG	Pre_SD_CG	pre_pooled_sd	pre_y	pre_v	BaselineMean	severity_baseline_phq_recoded	comorbidity_dummy	comorbidity_text	ITT	time_outcome	time2_outcome	Post_Out_IG	Post_SD_IG	Post_Out_CG	Post_SD_CG	pooled_SD
Andersson et al. (2005)	1	1	10	2005	5	22.5	SE	Europe	3. Cut-off score	1. Adults	1. Community	CBT	1. Internet	GS	5	1. Waiting list	57	60	117	NA	NA	NA	NA	36.4	11.5	36.3	9.9	36.3487	10.709	BDI	20.5	6.7	20.9	8.5	7.67638	-0.0521079	0.0342221	20.7051	14.7	0	NA	1	10	10	12.2	6.8	19.5	8.1	7.49518
Andersson et al. (2005)	1	2	10	2005	5	22.5	SE	Europe	3. Cut-off score	1. Adults	1. Community	CBT	1. Internet	GS	5	1. Waiting list	57	60	117	NA	NA	NA	NA	36.4	11.5	36.3	9.9	36.3487	10.709	MADRS–S	20.1	5.7	21.6	7.2	6.51286	-0.230313	0.0344372	20.8692	14.04	0	NA	1	10	10	12.7	8.3	19	7.6	7.94857
Andersson et al. (2005)	1	3	24	2005	5	22.5	SE	Europe	3. Cut-off score	1. Adults	1. Community	CBT	1. Internet	GS	5	1. Waiting list	57	60	117	NA	NA	NA	NA	36.4	11.5	36.3	9.9	36.3487	10.709	BDI	20.5	6.7	20.9	8.5	7.67638	-0.0521079	0.0342221	20.7051	14.7	0	NA	1	24	57.6	13.1	9.1	13.1	7.6	8.36411
Andersson et al. (2005)	1	4	24	2005	5	22.5	SE	Europe	3. Cut-off score	1. Adults	1. Community	CBT	1. Internet	GS	5	1. Waiting list	57	60	117	NA	NA	NA	NA	36.4	11.5	36.3	9.9	36.3487	11.136	MADRS–S	20.1	5.7	21.6	7.2	6.51286	-0.230313	0.0344372	20.8692	14.04	0	NA	1	24	57.6	14.6	9.2	14.5	9.3	9.25144
Andersson et al. (2013)	2	5	9	2013	13	NA	SE	Europe	2. Mood disorder	1. Adults	1. Community	CBT	1. Internet	GS	7	5. Group F2F	33	36	69	25	29	54	0.782609	42.8	14.9	41.8	12.2	42.3	13.5	MADRS-S	23.6	4.8	24.1	5	4.90549	-0.101927	0.0581561	NA	15.61	0	NA	1	9	NA	13.6	9.8	17.1	8	8.90521
Andersson et al. (2013)	2	6	9	2013	13	NA	SE	Europe	2. Mood disorder	1. Adults	1. Community	CBT	1. Internet	GS	7	5. Group F2F	33	36	69	25	29	54	0.782609	42.8	14.9	41.8	12.2	42.3	13.5	BDI	24	7	25.3	6.6	6.79398	-0.191346	0.0583461	NA	17.6	0	NA	1	9	NA	13.6	10.1	17.9	8.8	9.44325
Andersson et al. (2013)	2	7	52	2013	13	NA	SE	Europe	2. Mood disorder	1. Adults	1. Community	CBT	1. Internet	GS	7	5. Group F2F	33	36	69	25	29	54	0.782609	42.8	14.9	41.8	12.2	42.3	13.5	MADRS-S	23.6	4.8	24.1	5	4.90549	-0.101927	0.0581561	NA	15.61	0	NA	1	52	NA	10	7.3	12.7	6.7	6.99299
Andersson et al. (2013)	2	8	52	2013	13	NA	SE	Europe	2. Mood disorder	1. Adults	1. Community	CBT	1. Internet	GS	7	5. Group F2F	33	36	69	25	29	54	0.782609	42.8	14.9	41.8	12.2	42.3	13.5	BDI	24	7	25.3	6.6	6.79398	-0.191346	0.0583461	NA	17.6	0	NA	1	52	NA	9.6	8	12.5	7.3	7.64233
Andersson et al. (2013)	2	9	144	2013	13	NA	SE	Europe	2. Mood disorder	1. Adults	1. Community	CBT	1. Internet	GS	7	5. Group F2F	33	36	69	25	29	54	0.782609	42.8	14.9	41.8	12.2	42.3	13.5	MADRS-S	23.6	4.8	24.1	5	4.90549	-0.101927	0.0581561	NA	15.61	0	NA	1	144	NA	9.2	7.6	13.5	8.7	8.19307
Andersson et al. (2013)	2	10	144	2013	13	NA	SE	Europe	2. Mood disorder	1. Adults	1. Community	CBT	1. Internet	GS	7	5. Group F2F	33	36	69	25	29	54	0.782609	42.8	14.9	41.8	12.2	42.3	13.5	BDI	24	7	25.3	6.6	6.79398	-0.191346	0.0583461	NA	16.865	0	NA	1	144	NA	9.1	8	11.2	8.7	8.37298
Baumeister et al. (2020)	3	11	9	2020	20	NA	DE	Europe	2. Mood disorder	1. Adults	1. Community	CBT	1. Internet	GS	6	2. Care-as-usual	104	105	209	60	65	125	0.598086	50.3	9.39	49.6	9.36	49.9	9.36	HRSD-17	14.4	5.45	14.61	5.32	5.38508	-0.0389966	0.0191428	NA	12.8457	1	chronic back pain	1	9	NA	9.67	6.41	11.41	7.26	6.85025
Baumeister et al. (2020)	3	12	9	2020	20	NA	DE	Europe	2. Mood disorder	1. Adults	1. Community	CBT	1. Internet	GS	6	2. Care-as-usual	104	105	209	60	65	125	0.598086	50.3	9.39	49.6	9.36	49.9	9.36	QIDS-C	12.12	3.79	12.24	3.8	3.79503	-0.0316203	0.0191416	NA	12.8457	1	chronic back pain	1	9	NA	7.29	4.27	8.56	4.78	4.53341
Baumeister et al. (2020)	3	13	9	2020	20	NA	DE	Europe	2. Mood disorder	1. Adults	1. Community	CBT	1. Internet	GS	6	2. Care-as-usual	104	105	209	60	65	125	0.598086	50.3	9.39	49.6	9.36	49.9	9.36	PHQ-9	12.69	4.18	13	4.33	4.25602	-0.0728379	0.0191519	NA	12.8457	1	chronic back pain	1	9	NA	8.92	4.71	11.29	5.82	5.29684
Baumeister et al. (2020)	3	14	24	2020	20	NA	DE	Europe	2. Mood disorder	1. Adults	1. Community	CBT	1. Internet	GS	6	2. Care-as-usual	104	105	209	60	65	125	0.598086	50.3	9.39	49.6	9.36	49.9	9.36	HRSD-17	14.4	5.45	14.61	5.32	5.38508	-0.0389966	0.0191428	NA	12.8457	1	chronic back pain	1	24	NA	8.97	6.44	9.95	7.13	6.79543
Baumeister et al. (2020)	3	15	24	2020	20	NA	DE	Europe	2. Mood disorder	1. Adults	1. Community	CBT	1. Internet	GS	6	2. Care-as-usual	104	105	209	60	65	125	0.598086	50.3	9.39	49.6	9.36	49.9	9.36	QIDS-C	12.12	3.79	12.24	3.8	3.79503	-0.0316203	0.0191416	NA	12.8457	1	chronic back pain	1	24	NA	6.68	4.56	7.79	4.97	4.7704
Baumeister et al. (2020)	3	16	24	2020	20	NA	DE	Europe	2. Mood disorder	1. Adults	1. Community	CBT	1. Internet	GS	6	2. Care-as-usual	104	105	209	60	65	125	0.598086	50.3	9.39	49.6	9.36	49.9	9.36	PHQ-9	12.69	4.18	13	4.33	4.25602	-0.0728379	0.0191519	NA	12.8457	1	chronic back pain	1	24	NA	8.63	5.24	10.08	5.69	5.47072
Beevers et al. (2017)	4	17	8	2017	17	72.9	US	NorthAmerica	3. Cut-off score	1. Adults	1. Community	CBT	1. Internet	TG	10	1. Waiting list	285	91	376	210	70	280	0.744681	31.2	10.7	34.1	12.4	31.91	11.2	QIDS-SR	15.13	3.78	15.4	3.89	3.80676	-0.0709264	0.0145045	15.1953	18	0	NA	1	8	6.4	9.06	5.25	13.15	4.17	5.01142
Beevers et al. (2017)	4	18	8	2017	17	72.9	US	NorthAmerica	3. Cut-off score	1. Adults	1. Community	CBT	1. Internet	TG	10	1. Waiting list	285	91	376	210	70	280	0.744681	31.2	10.7	34.1	12.4	31.91	11.2	HRSD	16.74	5.85	16.69	5.87	5.85482	0.00853997	0.0144979	16.7279	18	0	NA	1	8	6.4	10.94	6.33	15.62	5.4	6.11913
Beiwinkel et al. (2017)	5	19	12	2017	17	72.9	DE	Europe	2. Mood disorder	1. Adults	3. Other	3RD	1. Internet	GS	12	3. Attention	100	80	180	66	57	123	0.683333	47.01	10.36	48.66	11.59	47.74	10.92	PHQ-9	11.53	4.35	10.56	4.53	4.43079	0.218923	0.0226331	11.0989	11.1	0	NA	1	12	14.4	6.51	2.87	7.76	3.63	3.22945
Beiwinkel et al. (2017)	5	20	12	2017	17	72.9	DE	Europe	2. Mood disorder	1. Adults	3. Other	3RD	1. Internet	GS	12	3. Attention	100	80	180	66	57	123	0.683333	47.01	10.36	48.66	11.59	47.74	10.92	BDI-II	20.07	7.99	18.78	9.84	8.85888	0.145617	0.0225589	19.4967	11.1	0	NA	1	12	14.4	13.55	6.46	15.52	8.62	7.49587
Berger et al. (2011)	6	21	10	2011	11	44.1	Multiple	Europe	2. Mood disorder	1. Adults	1. Community	CBT	1. Internet	GS	10	1. Waiting list	25	26	51	17	18	35	0.686275	38.2	15.1	39.6	13.2	38.9137	14.1625	BDI-II	28.8	8.2	29.8	8.6	8.40646	-0.118956	0.0786003	29.3098	14.68	0	NA	1	10	10	17.3	10.2	28.5	9.4	9.8
Berger et al. (2011)	6	22	10	2011	11	44.1	Multiple	Europe	2. Mood disorder	1. Adults	1. Community	CBT	1. Internet	UG	10	1. Waiting list	25	26	51	18	18	36	0.705882	38.6	14.2	39.6	13.2	39.1098	13.7149	BDI-II	29.8	8.6	29.8	8.6	8.6	0	0.0784615	29.8	14.88	0	NA	1	10	10	20.8	13.5	28.5	9.4	11.5908
Birney et al. (2016)	7	23	10	2016	16	NA	US	NorthAmerica	3. Cut-off score	10. Working population	1. Community	CBT	3. Smartphone	TG	NA	3. Attention	150	150	300	112	118	230	0.766667	40.6	11.5	40.7	11.2	NA	NA	PHQ-9	13.2	4.3	13.6	3.8	4.05771	-0.0985778	0.0133495	NA	13.4	0	NA	1	10	NA	8.8	5.1	9.5	5	5.05025
Boele et al. (2017)	8	24	6	2016	16	67.6	NL	Europe	3. Cut-off score	5. General medical	1. Community	PST	1. Internet	GS	5	1. Waiting list	45	44	89	26	26	52	0.58427	43.58	11.69	46.43	12.28	44.989	11.9852	CES-D	21.96	5.9	24.98	6.9	6.41377	-0.470862	0.0461951	23.453	9.65	1	Glioma	1	6	3.6	18.84	6.4	23.09	7.1	6.75505
Boele et al. (2017)	8	25	12	2016	16	67.6	NL	Europe	3. Cut-off score	5. General medical	1. Community	PST	1. Internet	GS	5	1. Waiting list	45	44	89	26	26	52	0.58427	43.58	11.69	46.43	12.28	44.989	11.9904	CES-D	21.96	5.9	24.98	6.9	6.41377	-0.470862	0.0461951	23.453	9.65	1	Glioma	1	12	14.4	19.63	7.5	22.38	6.3	6.93291
Boeschoten et al. (2016)	9	26	10	2016	16	67.6	NL	Europe	3. Cut-off score	5. General medical	1. Community	PST	1. Internet	GS	5	1. Waiting list	85	86	171	NA	NA	NA	0.81	48.4	11.1	49.4	9.9	48.9	10.5	BDI-II	28.2	6.3	27.2	6.6	6.45263	0.154976	0.0234628	27.6971	14	1	multiple sclerosis	1	10	10	20.3	8.8	21	9.1	8.95214
Boeschoten et al. (2016)	9	27	16	2016	16	67.6	NL	Europe	3. Cut-off score	5. General medical	1. Community	PST	1. Internet	GS	5	1. Waiting list	85	86	171	NA	NA	NA	0.81	48.4	11.1	49.4	9.9	48.9	10.5	BDI-II	28.2	6.3	27.2	6.6	6.45263	0.154976	0.0234628	27.6971	14	1	multiple sclerosis	1	16	25.6	20.8	10.4	20.1	9.2	9.81481
Buntrock et al. (2015)	10	28	6	2015	15	62.5	DE	Europe	4. Subclinical depression	1. Adults	1. Community	CBT	1. Internet	GS	6	3. Attention	202	204	406	149	151	300	0.738916	45.71	11.93	44.38	11.84	45.04	11.89	CES-D	26.25	7.85	26.42	7.99	7.92066	-0.0214629	0.00985302	26.3354	11.275	0	NA	1	6	3.6	17.52	8.69	23.61	9.74	9.23254
Buntrock et al. (2015)	10	29	24	2015	15	62.5	DE	Europe	4. Subclinical depression	1. Adults	1. Community	CBT	1. Internet	GS	6	3. Attention	202	204	406	149	151	300	0.738916	45.71	11.93	44.38	11.84	45.04	11.89	CES-D	26.25	7.85	26.42	7.99	7.92066	-0.0214629	0.00985302	26.3354	11.275	0	NA	1	24	57.6	17.86	8.36	20.34	9.15	8.76586
Carlbring et al. (2013)	11	30	8	2013	13	52.9	SE	Europe	1. Major depression	1. Adults	1. Community	3RD	1. Internet	GS	7	1. Waiting list	40	40	80	31	35	66	0.825	43.6	13.7	45.3	13.4	44.4	13.5	MADRS-S	21.45	3	23	3.72	3.37923	-0.458684	0.0513149	22.225	14.75	0	NA	1	8	6.4	12.6	6.34	16.73	6.58	6.46111
Carlbring et al. (2013)	11	31	8	2013	13	52.9	SE	Europe	1. Major depression	1. Adults	1. Community	3RD	1. Internet	GS	7	1. Waiting list	40	40	80	31	35	66	0.825	43.6	13.7	45.3	13.4	44.4	13.5	BDI-II	26.32	5.97	25.13	5.19	5.59361	0.212743	0.0502829	25.725	13.16	0	NA	1	8	6.4	16.65	8.04	23.43	7.67	7.85718
Choi et al. (2012)	12	32	9	2012	12	48.4	ANZ	Australia & NewZealand	1. Major depression	1. Adults	1. Community	CBT	1. Internet	GS	6	1. Waiting list	25	30	55	22	22	44	0.8	40.6	10.3	37.8	12.8	39	11.7	CBDI	25.76	8.53	20.83	7.58	8.02413	0.614396	0.076765	23.0709	13.525	0	NA	1	9	8.1	13.48	9.28	21.27	7.86	8.53235
Choi et al. (2012)	12	33	9	2012	12	48.4	ANZ	Australia & NewZealand	1. Major depression	1. Adults	1. Community	CBT	1. Internet	GS	6	1. Waiting list	25	30	55	22	22	44	0.8	40.6	10.3	37.8	12.8	39	11.7	CB-PHQ-9	12.28	5	9.93	3.79	4.37954	0.536586	0.0759508	10.9982	13.525	0	NA	1	9	8.1	7.96	4.76	10.03	3.66	4.19401
Christensen et al. (2004)	13	34	6	2004	4	19.6	ANZ	Australia & NewZealand	3. Cut-off score	1. Adults	1. Community	CBT	1. Internet	TG	5	3. Attention	182	178	360	136	124	260	0.722222	35.85	9.5	36.29	9.3	36.0676	9.40165	CES-D	21.8	10.5	21.6	11.1	10.8008	0.0185171	0.011113	21.7011	8.6	0	NA	1	6	3.6	15.9	9.8	19.5	11.8	10.8351
Christensen et al. (2004)	13	35	24	2004	4	19.6	ANZ	Australia & NewZealand	3. Cut-off score	1. Adults	1. Community	CBT	1. Internet	TG	5	3. Attention	182	178	360	136	124	260	0.722222	35.85	9.5	36.29	9.3	36.0676	9.39904	CES-D	21.8	10.5	21.6	11.1	10.8008	0.0185171	0.011113	21.7011	8.6	0	NA	1	24	57.6	15.6	10.2	17.8	11.4	10.81
Christensen et al. (2004)	13	36	52	2004	4	19.6	ANZ	Australia & NewZealand	3. Cut-off score	1. Adults	1. Community	CBT	1. Internet	TG	5	3. Attention	182	178	360	136	124	260	0.722222	35.85	9.5	36.29	9.3	36.0676	9.40165	CES-D	21.8	10.5	21.6	11.1	10.8008	0.0185171	0.011113	21.7011	8.6	0	NA	1	52	270.4	14.1	10.7	16.4	11.7	11.2056
Clarke et al. (2002)	14	37	4	2002	2	14.4	US	NorthAmerica	1. Major depression	1. Adults	3. Other	CBT	1. Internet	UG	7	2. Care-as-usual	144	155	299	106	120	226	0.755853	44.3	12.2	44.4	12.4	44.3518	12.2	CES-D	30.5	12.3	31.2	11.7	11.9926	-0.0583691	0.0134018	30.8629	13.35	0	NA	1	4	1.6	23.1	11.9	26.2	13.3	12.6453
Clarke et al. (2002)	14	38	8	2002	2	14.4	US	NorthAmerica	1. Major depression	1. Adults	3. Other	CBT	1. Internet	UG	7	2. Care-as-usual	144	155	299	106	120	226	0.755853	44.3	12.2	44.4	12.4	44.3518	12.2	CES-D	30.5	12.3	31.2	11.7	11.9926	-0.0583691	0.0134018	30.8629	13.35	0	NA	1	8	6.4	22.4	11.4	22.4	13.5	12.5329
Clarke et al. (2002)	14	39	16	2002	2	14.4	US	NorthAmerica	1. Major depression	1. Adults	3. Other	CBT	1. Internet	UG	7	2. Care-as-usual	144	155	299	106	120	226	0.755853	44.3	12.2	44.4	12.4	44.3518	12.2	CES-D	30.5	12.3	31.2	11.7	11.9926	-0.0583691	0.0134018	30.8629	13.35	0	NA	1	16	25.6	21.7	13.3	22.7	12.6	12.9418
Clarke et al. (2002)	14	40	32	2002	2	14.4	US	NorthAmerica	1. Major depression	1. Adults	3. Other	CBT	1. Internet	UG	7	2. Care-as-usual	144	155	299	106	120	226	0.755853	44.3	12.2	44.4	12.4	44.3518	12.2	CES-D	30.5	12.3	31.2	11.7	11.9926	-0.0583691	0.0134018	30.8629	13.35	0	NA	1	32	102.4	21.3	13.1	23	14	13.5741
Clarke et al. (2005)	15	41	5	2005	5	22.5	US	NorthAmerica	1. Major depression	1. Adults	3. Other	CBT	1. Internet	TG	7	2. Care-as-usual	75	100	175	54	76	130	0.742857	50.3	10.8	45	10.6	47.2714	10.8	CES-D	30.3	11.9	28	13.6	12.9003	0.178291	0.0234242	28.9857	12.6	0	NA	1	5	2.5	23	10.8	23.7	12.9	12.0466
Clarke et al. (2005)	15	42	5	2005	5	22.5	US	NorthAmerica	1. Major depression	1. Adults	3. Other	CBT	1. Internet	TG	7	2. Care-as-usual	80	100	180	67	76	143	0.794444	44.4	10.5	45	10.6	44.7333	10.5	CES-D	31.3	13.2	28	13.6	13.4239	0.245829	0.0226679	29.4667	12.6	0	NA	1	5	2.5	26.3	13.3	23.7	12.9	13.079
Clarke et al. (2005)	15	43	10	2005	5	22.5	US	NorthAmerica	1. Major depression	1. Adults	3. Other	CBT	1. Internet	TG	7	2. Care-as-usual	75	100	175	54	76	130	0.742857	50.3	10.8	45	10.6	47.2714	10.8	CES-D	30.3	11.9	28	13.6	12.9003	0.178291	0.0234242	28.9857	12.6	0	NA	1	10	10	21.7	12.4	22.5	13.1	12.8053
Clarke et al. (2005)	15	44	10	2005	5	22.5	US	NorthAmerica	1. Major depression	1. Adults	3. Other	CBT	1. Internet	TG	7	2. Care-as-usual	80	100	180	67	76	143	0.794444	44.4	10.5	45	10.6	44.7333	10.5	CES-D	31.3	13.2	28	13.6	13.4239	0.245829	0.0226679	29.4667	12.6	0	NA	1	10	10	24.9	13.1	22.5	13.1	13.1
Clarke et al. (2005)	15	45	16	2005	5	22.5	US	NorthAmerica	1. Major depression	1. Adults	3. Other	CBT	1. Internet	TG	7	2. Care-as-usual	75	100	175	54	76	130	0.742857	50.3	10.8	45	10.6	47.2714	10.8	CES-D	30.3	11.9	28	13.6	12.9003	0.178291	0.0234242	28.9857	12.6	0	NA	1	16	25.6	18.2	12.8	22.3	13.8	13.3814
Clarke et al. (2005)	15	46	16	2005	5	22.5	US	NorthAmerica	1. Major depression	1. Adults	3. Other	CBT	1. Internet	TG	7	2. Care-as-usual	80	100	180	67	76	143	0.794444	44.4	10.5	45	10.6	44.7333	10.5	CES-D	31.3	13.2	28	13.6	13.4239	0.245829	0.0226679	29.4667	12.6	0	NA	1	16	25.6	19	13.1	22.3	13.8	13.4938
Clarke et al. (2009)	16	47	5	2009	9	36.1	US	NorthAmerica	1. Major depression	1. Adults	3. Other	CBT	1. Internet	UG	7	2. Care-as-usual	83	77	160	67.23	61	128.23	0.801438	22.6	2.3	22.7	2.7	22.6481	2.3	PHQ-8	9.4	5.5	9.7	5.4	5.45213	-0.0550244	0.0250447	9.54437	9.54	0	NA	1	5	2.5	9.1	6.3773	10.1	6.14248	6.26545
Clarke et al. (2009)	16	48	10	2009	9	36.1	US	NorthAmerica	1. Major depression	1. Adults	3. Other	CBT	1. Internet	UG	7	2. Care-as-usual	83	77	160	67.23	61	128.23	0.801438	22.6	2.3	22.7	2.7	22.6481	2.3	PHQ-8	9.4	5.5	9.7	5.4	5.45213	-0.0550244	0.0250447	9.54437	9.54	0	NA	1	10	10	8.5	7.28835	10	6.14248	6.76145
Clarke et al. (2009)	16	49	16	2009	9	36.1	US	NorthAmerica	1. Major depression	1. Adults	3. Other	CBT	1. Internet	UG	7	2. Care-as-usual	83	77	160	67.23	61	128.23	0.801438	22.6	2.3	22.7	2.7	22.6481	2.3	PHQ-8	9.4	5.5	9.7	5.4	5.45213	-0.0550244	0.0250447	9.54437	9.54	0	NA	1	16	25.6	8	7.28835	9.7	7.01997	7.16051
Clarke et al. (2009)	16	50	32	2009	9	36.1	US	NorthAmerica	1. Major depression	1. Adults	3. Other	CBT	1. Internet	UG	7	2. Care-as-usual	83	77	160	67.23	61	128.23	0.801438	22.6	2.3	22.7	2.7	22.6481	2.3	PHQ-8	9.4	5.5	9.7	5.4	5.45213	-0.0550244	0.0250447	9.54437	9.54	0	NA	1	32	102.4	8.6	7.28835	9.1	7.01997	7.16051
De Graaf et al. (2009)	17	51	8	2009	9	36.1	NL	Europe	3. Cut-off score	1. Adults	1. Community	CBT	1. Internet	UG	8	2. Care-as-usual	100	103	203	52	57	109	0.536946	44.3	11.8	45.1	12.2	44.7059	12.0047	BDI-II	28.2	7.7	27.9	7.5	7.59917	0.039478	0.0197126	28.0478	14.14	0	NA	1	8	6.4	20.6	10.4	22.1	10.2	10.299
De Graaf et al. (2009)	17	52	12	2009	9	36.1	NL	Europe	3. Cut-off score	1. Adults	1. Community	CBT	1. Internet	UG	8	2. Care-as-usual	100	103	203	52	57	109	0.536946	44.3	11.8	45.1	12.2	44.7059	12.0047	BDI-II	28.2	7.7	27.9	7.5	7.59917	0.039478	0.0197126	28.0478	14.14	0	NA	1	12	14.4	20.4	11.2	21.4	11	11.099
De Graaf et al. (2009)	17	53	24	2009	9	36.1	NL	Europe	3. Cut-off score	1. Adults	1. Community	CBT	1. Internet	UG	8	2. Care-as-usual	100	103	203	52	57	109	0.536946	44.3	11.8	45.1	12.2	44.7059	12.0047	BDI-II	28.2	7.7	27.9	7.5	7.59917	0.039478	0.0197126	28.0478	14.14	0	NA	1	24	57.6	17.8	10.6	18.9	11.8	11.225
De Graaf et al. (2009)	17	54	36	2009	9	36.1	NL	Europe	3. Cut-off score	1. Adults	1. Community	CBT	1. Internet	UG	8	2. Care-as-usual	100	103	203	52	57	109	0.536946	44.3	11.8	45.1	12.2	44.7059	11.9703	BDI-II	28.2	7.7	27.9	7.5	7.59917	0.039478	0.0197126	28.0478	14.14	0	NA	1	36	129.6	15.5	10.8	18	11.8	11.3185
De Graaf et al. (2009)	17	55	52	2009	9	36.1	NL	Europe	3. Cut-off score	1. Adults	1. Community	CBT	1. Internet	UG	8	2. Care-as-usual	100	103	203	52	57	109	0.536946	44.3	11.8	45.1	12.2	44.7059	12.0047	BDI-II	28.2	7.7	27.9	7.5	7.59917	0.039478	0.0197126	28.0478	14.14	0	NA	1	52	270.4	16.1	11.1	17.5	11.1	11.1
Deady et al. (2016)	18	56	5	2016	16	67.6	ANZ	Australia & NewZealand	3. Cut-off score	9. Young adults	1. Community	CBT	1. Internet	UG	4	3. Attention	60	44	104	36	26	62	0.596154	21.85	2.32	21.59	2.08	21.74	2.22199	PHQ-9	16.58	4.6	15.95	5.38	4.94385	0.127431	0.039472	16.3135	16.31	1	Problematic alcohol use	1	5	2.5	10.64	9.21	14.53	7.45	8.51252
Deady et al. (2016)	18	57	12	2016	16	67.6	ANZ	Australia & NewZealand	3. Cut-off score	9. Young adults	1. Community	CBT	1. Internet	UG	4	3. Attention	60	44	104	36	26	62	0.596154	21.85	2.32	21.59	2.08	21.74	2.22199	PHQ-9	16.58	4.6	15.95	5.38	4.94385	0.127431	0.039472	16.3135	16.31	1	Problematic alcohol use	1	12	14.4	10.65	10.51	11.75	10.12	10.3474
Deady et al. (2016)	18	58	24	2016	16	67.6	ANZ	Australia & NewZealand	3. Cut-off score	9. Young adults	1. Community	CBT	1. Internet	UG	4	3. Attention	60	44	104	36	26	62	0.596154	21.85	2.32	21.59	2.08	21.74	2.20421	PHQ-9	16.58	4.6	15.95	5.38	4.94385	0.127431	0.039472	16.3135	16.31	1	Problematic alcohol use	1	24	57.6	9.05	11.24	11.14	11.22	11.2316
Ebert et al. (2014)	19	59	7	2014	14	57.6	DE	Europe	3. Cut-off score	6. Other	1. Community	PST	1. Internet	GS	5	1. Waiting list	75	75	150	62	63	125	0.833333	46.4	9.2	47.8	7.3	47.1	8.2	CES-D	22.76	9.24	22.81	9.15	9.19511	-0.00543767	0.0266668	22.785	9.45	0	NA	1	7	4.9	15.37	8.43	21.2	8.37	8.40005
Ebert et al. (2014)	19	60	12	2014	14	57.6	DE	Europe	3. Cut-off score	6. Other	1. Community	PST	1. Internet	GS	5	1. Waiting list	75	75	150	62	63	125	0.833333	46.4	9.2	47.8	7.3	47.1	8.2	CES-D	22.76	9.24	22.81	9.15	9.19511	-0.00543767	0.0266668	22.785	9.45	0	NA	1	12	14.4	14.53	13.8	19.87	14.03	13.9155
Ebert et al. (2014)	19	61	24	2014	14	57.6	DE	Europe	3. Cut-off score	6. Other	1. Community	PST	1. Internet	GS	5	1. Waiting list	75	75	150	62	63	125	0.833333	46.4	9.2	47.8	7.3	47.1	8.2	CES-D	22.76	9.24	22.81	9.15	9.19511	-0.00543767	0.0266668	22.785	9.45	0	NA	1	24	57.6	15.87	10.07	19.91	10.42	10.2465
Ebert et al. (2017)	20	62	8	2017	17	72.9	DE	Europe	3. Cut-off score	5. General medical	1. Community	OTHER	1. Internet	GS	6	3. Attention	129	127	256	82	80	162	0.632812	50.3	11.7	51.4	11.9	50.8	11.8	CES-D	32.2	7	31.5	7.5	7.25234	0.0965206	0.0156441	31.8527	13.8	1	Diabetes	1	8	6.4	21.1	8.8	28.9	8.7	8.75054
Ebert et al. (2017)	20	63	24	2017	17	72.9	DE	Europe	3. Cut-off score	5. General medical	1. Community	OTHER	1. Internet	GS	6	3. Attention	129	127	256	82	80	162	0.632812	50.3	11.7	51.4	11.9	50.8	11.8	CES-D	32.2	7	31.5	7.5	7.25234	0.0965206	0.0156441	31.8527	13.8	1	Diabetes	1	24	57.6	19.8	9.6	26.8	9.4	9.50131
Ebert et al. (2018)	21	64	7	2018	18	78.4	DE	Europe	3. Cut-off score	1. Adults	1. Community	CBT	1. Internet	GS	6	1. Waiting list	102	102	204	82	82	164	0.803922	44.66	11.65	43.75	11.84	44.2	11.73	QIDS-C	8.18	3.62	8.11	3.89	3.75743	0.0186298	0.0196087	8.145	7.5	0	NA	1	7	4.9	4.98	3.11	6.25	3.22	3.16548
Ebert et al. (2018)	21	65	7	2018	18	78.4	DE	Europe	3. Cut-off score	1. Adults	1. Community	CBT	1. Internet	GS	6	1. Waiting list	102	102	204	82	82	164	0.803922	44.66	11.65	43.75	11.84	44.2	11.73	HRSD	13.72	6.21	14.62	6.81	6.51691	-0.138102	0.0196546	14.17	7.5	0	NA	1	7	4.9	9.6	5.6	11.59	3.22	4.56773
Farrer et al. (2011)	22	66	6	2011	11	44.1	ANZ	Australia & NewZealand	3. Cut-off score	1. Adults	3. Other	CBT	1. Internet	UG	5	2. Care-as-usual	38	35	73	33	28	61	0.835616	37.5	12	43.7	12.3	40.4726	12.1317	CES-D	35	10.8	38.6	8.8	9.89283	-0.3639	0.0557942	36.726	16.2	0	NA	1	6	3.6	24.4	13.6	35.1	13.9	13.7445
Farrer et al. (2011)	22	67	6	2011	11	44.1	ANZ	Australia & NewZealand	3. Cut-off score	1. Adults	3. Other	CBT	1. Internet	TG	5	2. Care-as-usual	45	35	80	37	28	65	0.8125	41.7	12.1	43.7	12.3	42.575	12.2004	CES-D	34.9	10.1	38.6	8.8	9.5551	-0.387228	0.0517308	36.5187	16.2	0	NA	1	6	3.6	21	12.4	35.1	13.9	13.075
Farrer et al. (2011)	22	68	24	2011	11	44.1	ANZ	Australia & NewZealand	3. Cut-off score	1. Adults	3. Other	CBT	1. Internet	UG	5	2. Care-as-usual	38	35	73	33	28	61	0.835616	37.5	12	43.7	12.3	40.4726	12.1446	CES-D	35	10.8	38.6	8.8	9.89283	-0.3639	0.0557942	36.726	16.2	0	NA	1	24	57.6	18	13	34.2	13.5	13.2418
Farrer et al. (2011)	22	69	24	2011	11	44.1	ANZ	Australia & NewZealand	3. Cut-off score	1. Adults	3. Other	CBT	1. Internet	TG	5	2. Care-as-usual	45	35	80	37	28	65	0.8125	41.7	12.1	43.7	12.3	42.575	12.1876	CES-D	34.9	10.1	38.6	8.8	9.5551	-0.387228	0.0517308	36.5187	16.2	0	NA	1	24	57.6	18.4	10.4	34.2	13.5	11.8514
Fischer et al. (2015)	23	70	9	2015	15	62.5	DE	Europe	3. Cut-off score	5. General medical	1. Community	CBT	1. Internet	UG	10	1. Waiting list	45	45	90	34	36	70	0.777778	45.36	12.64	45.2	10.56	45.28	11.9868	BDI	19.44	9.02	18.4	8.2	8.61976	0.120653	0.0445253	18.92	13.3	1	Multiple sclerosis	1	9	8.1	16.24	8.66	19.51	11.22	10.0221
Flygare et al. (2020)	24	71	8	2020	20	NA	SE	Europe	3. Cut-off score	5. General medical	2. Clinical	CBT	1. Internet	GS	8	3. Attention	48	47	95	38	34	72	0.757895	42.9	11.26	47.7	12.74	45.3	12.2	MADRS-S	23.2	4.2	22.9	4.1	4.15084	0.0722745	0.0421374	NA	15.18	0	NA	1	8	NA	14.5	8.3	16.5	8.9	8.60201
Flygare et al. (2020)	24	72	8	2020	20	NA	SE	Europe	3. Cut-off score	5. General medical	2. Clinical	CBT	1. Internet	GS	8	3. Attention	48	47	95	38	34	72	0.757895	42.9	11.26	47.7	12.74	45.3	12.2	BDI-II	29.5	7.6	27	7.5	7.5507	0.331095	0.0426869	NA	14.24	0	NA	1	8	NA	18.5	11.8	21.2	11.7	11.7506
Flygare et al. (2020)	24	73	24	2020	20	NA	SE	Europe	3. Cut-off score	5. General medical	2. Clinical	CBT	1. Internet	GS	8	3. Attention	48	47	95	38	34	72	0.757895	42.9	11.26	47.7	12.74	45.3	12.2	MADRS-S	23.2	4.2	22.9	4.1	4.15084	0.0722745	0.0421374	NA	15.18	0	NA	1	24	NA	12.3	7.6	14.4	8.2	7.90247
Flygare et al. (2020)	24	74	24	2020	20	NA	SE	Europe	3. Cut-off score	5. General medical	2. Clinical	CBT	1. Internet	GS	8	3. Attention	48	47	95	38	34	72	0.757895	42.9	11.26	47.7	12.74	45.3	12.2	BDI-II	29.5	7.6	27	7.5	7.5507	0.331095	0.0426869	NA	14.24	0	NA	1	24	NA	14.7	10.4	16.6	11	10.701
Flygare et al. (2020)	24	75	52	2020	20	NA	SE	Europe	3. Cut-off score	5. General medical	2. Clinical	CBT	1. Internet	GS	8	3. Attention	48	47	95	38	34	72	0.757895	42.9	11.26	47.7	12.74	45.3	12.2	MADRS-S	23.2	4.2	22.9	4.1	4.15084	0.0722745	0.0421374	NA	15.18	0	NA	1	52	NA	12.9	9.7	14.3	11.7	10.7359
Flygare et al. (2020)	24	76	52	2020	20	NA	SE	Europe	3. Cut-off score	5. General medical	2. Clinical	CBT	1. Internet	GS	8	3. Attention	48	47	95	38	34	72	0.757895	42.9	11.26	47.7	12.74	45.3	12.2	BDI-II	29.5	7.6	27	7.5	7.5507	0.331095	0.0426869	NA	14.24	0	NA	1	52	NA	15.3	11.8	16.3	13.7	12.7752
Flygare et al. (2020)	24	77	96	2020	20	NA	SE	Europe	3. Cut-off score	5. General medical	2. Clinical	CBT	1. Internet	GS	8	3. Attention	48	47	95	38	34	72	0.757895	42.9	11.26	47.7	12.74	45.3	12.2	MADRS-S	23.2	4.2	22.9	4.1	4.15084	0.0722745	0.0421374	NA	15.18	0	NA	1	96	NA	11.9	10.6	11.6	12	11.3141
Flygare et al. (2020)	24	78	96	2020	20	NA	SE	Europe	3. Cut-off score	5. General medical	2. Clinical	CBT	1. Internet	GS	8	3. Attention	48	47	95	38	34	72	0.757895	42.9	11.26	47.7	12.74	45.3	12.2	BDI-II	29.5	7.6	27	7.5	7.5507	0.331095	0.0426869	NA	14.24	0	NA	1	96	NA	13.5	7.5	13.5	15.4	12.072
Forand et al. (2018)	25	79	8	2018	18	78.4	US	NorthAmerica	3. Cut-off score	1. Adults	1. Community	CBT	1. Internet	GS	8	1. Waiting list	59	30	89	NA	NA	NA	0.75	NA	NA	NA	NA	33	NA	PHQ-9	16.55	3.99	18.22	4.84	4.29208	-0.389089	0.051133	17.1129	17.11	0	NA	1	8	6.4	6.45	4.2	14.75	6.68	5.16083
Forsell et al. (2017)	26	80	10	2017	17	72.9	SE	Europe	1. Major depression	4. Women with PPD	1. Community	CBT	1. Internet	GS	10	2. Care-as-usual	22	20	42	22	20	42	1	31.2	3.7	30.8	5.3	31.0095	4.56712	MADRS-S	24.2	5.2	24.4	5.9	5.54353	-0.0345443	0.0954688	24.2952	15.83	0	NA	1	10	10	14.3	4.6	21.1	6.4	5.52856
Geraedts et al. (2014)	27	81	8	2014	14	57.6	NL	Europe	3. Cut-off score	10. Working population	1. Community	PST	1. Internet	GS	6	2. Care-as-usual	116	115	231	77	67	144	0.623377	43	8.9	43.8	9.6	43.4	9.2	CES-D	25.7	7.5	26.1	7	7.2554	-0.0551314	0.0173229	25.8991	9.85	0	NA	1	8	6.4	15.8	10.6	18.3	9.1	9.88178
Geraedts et al. (2014)	27	82	24	2014	14	NA	NL	Europe	3. Cut-off score	10. Working population	1. Community	PST	1. Internet	GS	6	2. Care-as-usual	116	115	231	77	67	144	0.623377	43	8.9	43.8	9.6	43.4	9.2	CES-D	25.7	7.5	26.1	7	7.2554	-0.0551314	0.0173229	25.8991	9.85	0	NA	1	24	NA	15.7	11.3	14.5	8.9	10.1762
Geraedts et al. (2014)	27	83	52	2014	14	NA	NL	Europe	3. Cut-off score	10. Working population	1. Community	PST	1. Internet	GS	6	2. Care-as-usual	116	115	231	77	67	144	0.623377	43	8.9	43.8	9.6	43.4	9.2	CES-D	25.7	7.5	26.1	7	7.2554	-0.0551314	0.0173229	25.8991	9.85	0	NA	1	52	NA	13.8	9.7	16.2	10.7	10.2101
Gilbody et al. (2015)	28	84	16	2015	15	62.5	UK	Europe	3. Cut-off score	1. Adults	2. Clinical	CBT	1. Internet	TG	6	2. Care-as-usual	242	239	481	157	163	320	0.665281	39.43	12.96	40.52	12.64	39.9716	12.8084	PHQ-9	16.87	3.99	16.32	4.52	4.26159	0.12906	0.00833365	16.5967	16.5967	0	NA	1	16	25.6	9.86	10.44	9.8	10.88	10.6609
Gilbody et al. (2015)	28	85	16	2015	15	62.5	UK	Europe	3. Cut-off score	1. Adults	2. Clinical	CBT	1. Internet	TG	8	2. Care-as-usual	210	239	449	142	163	305	0.679287	39.61	12.34	40.52	12.64	NA	NA	PHQ-9	16.78	4.21	16.32	4.52	4.37779	0.105076	0.0089583	16.5967	16.5351	0	NA	1	16	NA	9.18	13.41	8.46	13.73	13.5813
Gilbody et al. (2015)	28	86	52	2015	15	62.5	UK	Europe	3. Cut-off score	1. Adults	2. Clinical	CBT	1. Internet	TG	6	2. Care-as-usual	242	239	481	157	163	320	0.665281	39.43	12.96	40.52	12.64	39.9716	12.802	PHQ-9	16.87	3.99	16.32	4.52	4.26159	0.12906	0.00833365	16.5967	16.5967	0	NA	1	52	270.4	7.63	10.48	9.22	10.92	10.7009
Gilbody et al. (2015)	28	87	52	2015	15	62.5	UK	Europe	3. Cut-off score	1. Adults	2. Clinical	CBT	1. Internet	TG	8	2. Care-as-usual	210	239	449	142	163	305	0.679287	39.61	12.34	40.52	12.64	NA	NA	PHQ-9	16.78	4.21	16.32	4.52	4.37779	0.105076	0.0089583	16.5967	16.5351	0	NA	1	52	NA	7.2	13.62	7.83	14.05	13.8506
Gilbody et al. (2015)	28	88	104	2015	15	62.5	UK	Europe	3. Cut-off score	1. Adults	2. Clinical	CBT	1. Internet	TG	6	2. Care-as-usual	242	239	481	157	163	320	0.665281	39.43	12.96	40.52	12.64	39.9716	12.802	PHQ-9	16.87	3.99	16.32	4.52	4.26159	0.12906	0.00833365	16.5967	16.5967	0	NA	1	104	1081.6	7.97	10.79	8.88	11.24	11.0159
Gilbody et al. (2015)	28	89	104	2015	15	62.5	UK	Europe	3. Cut-off score	1. Adults	2. Clinical	CBT	1. Internet	TG	8	2. Care-as-usual	210	239	449	142	163	305	0.679287	39.61	12.34	40.52	12.64	NA	NA	PHQ-9	16.78	4.21	16.32	4.52	4.37779	0.105076	0.0089583	16.5967	16.5351	0	NA	1	104	NA	7.79	14.38	7.52	14.7	14.5513
Gladstone et al. (2018)	29	90	8	2018	18	78.4	US	NorthAmerica	3. Cut-off score	8. Adolescents	1. Community	OTHER	1. Internet	TG	15	3. Attention	193	176	369	134	117	251	0.680217	15.4	1.5	15.5	1.5	15.4	1.5	CES-D	9.5	4.5	9.4	4.6	4.54796	0.0219879	0.0108638	9.4523	3.3	0	NA	1	8	6.4	9.2	4.2	7.9	5.2	4.70343
Gladstone et al. (2018)	29	91	24	2018	18	NA	US	NorthAmerica	3. Cut-off score	8. Adolescents	1. Community	OTHER	1. Internet	TG	15	3. Attention	193	176	369	134	117	251	0.680217	15.4	1.5	15.5	1.5	15.4	1.5	CES-D	9.5	4.5	9.4	4.6	4.54796	0.0219879	0.0108638	9.4523	3.3	0	NA	1	24	NA	8.2	4.9	7.9	4.7	4.80567
Gladstone (2020)	29	92	48	2020	20		US	NorthAmerica	3. Cut-off-score	8. Adolescents	1. Community	OTHER	1. Internet	TG	14	3. Attention	193	176	369	134	117	251	0.680217	15.4	1.5	15.5	1.5	15.4	1.5	CES-D	9.5	4.5	9.4	4.6	4.54796	0.0219879	0.0108638	9.4523	3.3	0	NA	1	48		7.9	5.3	7.1	4.7	5.02284
Gladstone (2020)	29	93	72	2020	20		US	NorthAmerica	3. Cut-off-score	8. Adolescents	1. Community	OTHER	1. Internet	TG	14	3. Attention	193	176	369	134	117	251	0.680217	15.4	1.5	15.5	1.5	15.4	1.5	CES-D	9.5	4.5	9.4	4.6	4.54796	0.0219879	0.0108638	9.4523	3.3	0	NA	1	72		7.9	5.9	7.5	5.6	5.7589
Gladstone (2020)	29	94	96	2020	20		US	NorthAmerica	3. Cut-off-score	8. Adolescents	1. Community	OTHER	1. Internet	TG	14	3. Attention	193	176	369	134	117	251	0.680217	15.4	1.5	15.5	1.5	15.4	1.5	CES-D	9.5	4.5	9.4	4.6	4.54796	0.0219879	0.0108638	9.4523	3.3	0	NA	1	96		7.7	5.8	8.1	5.6	5.70551
Glozier et al. (2013)	30	95	12	2013	13	52.9	ANZ	Australia & NewZealand	3. Cut-off score	5. General medical	3. Other	CBT	1. Internet	TG	12	3. Attention	280	282	562	173	172	345	0.613879	57.5	6.6	58.4	6.6	57.9516	6.6	PHQ-9	12	3.4	11.8	3.4	3.4	0.0588235	0.00712061	11.8996	11.9	1	High Cardiovascular Disease Risk	1	12	14.4	8.4	5.1	9.2	4.8	4.95174
Guo et al. (2020)	31	96	12	2020	20	NA	CN	China & Japan	3. Cut-off score	5. General medical	1. Community	3RD	3. Smartphone	TG	12	1. Waiting list	150	150	300	8	15	23	0.0766667	28	5.8	28.6	5.9	28.3	5.8	CES-D	23.9	6.4	24.3	6.9	6.6547	-0.0601079	0.0133394	NA	9.6	1	HIV	1	12	NA	17.7	9.5	23.8	10	9.7532
Guo et al. (2020)	31	97	24	2020	20	NA	CN	China & Japan	3. Cut-off score	5. General medical	1. Community	3RD	3. Smartphone	TG	12	1. Waiting list	150	150	300	8	15	23	0.0766667	28	5.8	28.6	5.9	28.3	5.8	CES-D	23.9	6.4	24.3	6.9	6.6547	-0.0601079	0.0133394	NA	9.6	1	HIV	1	24	NA	17.6	10	24	11.2	10.617
Guo et al. (2020)	31	98	36	2020	20	NA	CN	China & Japan	3. Cut-off score	5. General medical	1. Community	3RD	3. Smartphone	TG	12	1. Waiting list	150	150	300	8	15	23	0.0766667	28	5.8	28.6	5.9	28.3	5.8	CES-D	23.9	6.4	24.3	6.9	6.6547	-0.0601079	0.0133394	NA	9.6	1	HIV	1	36	NA	17.8	10.6	23.4	11.2	10.9041
Hallgren et al. (2015)	32	99	12	2015	15	62.5	SE	Europe	3. Cut-off score	1. Adults	2. Clinical	CBT	1. Internet	GS	13	2. Care-as-usual	317	312	629	229	240	469	0.745628	43	12	43	12	43	12	MADRS-S	21.9	7	20.8	7.2	7.09991	0.154932	0.00637878	21.3544	14.29	0	NA	1	12	14.4	11.2	7.3	13.9	8.9	8.13306
Hallgren et al. (2015)	32	100	52	2015	15	62.5	SE	Europe	3. Cut-off score	1. Adults	2. Clinical	CBT	1. Internet	GS	13	2. Care-as-usual	317	312	629	229	240	469	0.745628	43	12	43	12	43	12	MADRS-S	21.9	7	20.8	7.2	7.09991	0.154932	0.00637878	21.3544	14.29	0	NA	1	52	270.4	9.8	7.8	11.1	8.7	8.25868
Ip et al. (2016)	33	101	16	2016	16	67.6	CN	China & Japan	3. Cut-off score	8. Adolescents	1. Community	CBT	1. Internet	TG	10	3. Attention	130	127	257	91	84	175	0.680934	14.64	0.89	14.63	0.72	14.63	0.81	CES-D-R	20.66	9.32	20.43	9.43	9.37451	0.0245346	0.0155675	20.5463	8.05	0	NA	1	16	25.6	19.28	9.17	19.22	8.68	8.93124
Ip et al. (2016)	33	102	32	2016	16	67.6	CN	China & Japan	3. Cut-off score	8. Adolescents	1. Community	CBT	1. Internet	TG	10	3. Attention	130	127	257	91	84	175	0.680934	14.64	0.89	14.63	0.72	14.63	0.81	CES-D-R	20.66	9.32	20.43	9.43	9.37451	0.0245346	0.0155675	20.5463	8.05	0	NA	1	32	102.4	19.77	8.35	21.72	9.71	9.04759
Ip et al. (2016)	33	103	52	2016	16	67.6	CN	China & Japan	3. Cut-off score	8. Adolescents	1. Community	CBT	1. Internet	TG	10	3. Attention	130	127	257	91	84	175	0.680934	14.64	0.89	14.63	0.72	14.63	0.81	CES-D-R	20.66	9.32	20.43	9.43	9.37451	0.0245346	0.0155675	20.5463	8.05	0	NA	1	52	270.4	20.59	8.41	23.66	8.5	8.45459
Johansson et al. (2012a)	34	104	10	2012	12	48.4	SE	Europe	1. Major depression	1. Adults	1. Community	DYN	1. Internet	GS	9	3. Other	46	46	92	37	32	69	0.75	45.5	15.2	45.8	12.8	45.6	14	BDI-II	26.54	5.8	26.33	6.7	6.26618	0.0335132	0.0434844	26.435	12.955	0	NA	1	10	10	11.48	7.8	20.22	7.8	7.8
Johansson et al. (2012a)	34	105	10	2012	12	48.4	SE	Europe	1. Major depression	1. Adults	1. Community	DYN	1. Internet	GS	9	3. Other	46	46	92	37	32	69	0.75	45.5	15.2	45.8	12.8	45.6	14	MADRS-S	23.07	4.6	23.48	5.1	4.85644	-0.084424	0.043517	23.275	12.955	0	NA	1	10	10	12.5	7.8	18.61	6.4	7.13442
Johansson et al. (2012a)	34	106	10	2012	12	48.4	SE	Europe	1. Major depression	1. Adults	1. Community	DYN	1. Internet	GS	9	3. Other	46	46	92	37	32	69	0.75	45.5	15.2	45.8	12.8	45.6	14	PHQ-9	12.61	4.1	13.3	4.3	4.20119	-0.164239	0.0436249	12.955	12.955	0	NA	1	10	10	6.24	5	10.87	4.8	4.90102
Johansson et al. (2012b)	35	107	10	2012	12	48.4	SE	Europe	1. Major depression	1. Adults	1. Community	CBT	1. Internet	GS	8	3. Attention	37	42	79	28	29	57	0.721519	43.7	13.7	44.8	11.8	44.2848	12.7237	BDI-II	25.3	8	26.24	7.9	7.94691	-0.118285	0.0509251	25.7997	13.2	0	NA	1	10	10	16.06	10.4	21.67	9.5	9.93094
Johansson et al. (2012b)	35	108	10	2012	12	48.4	SE	Europe	1. Major depression	1. Adults	1. Community	CBT	1. Internet	GS	8	3. Attention	37	42	79	28	29	57	0.721519	43.7	13.7	44.8	11.8	44.2848	12.7103	MADRS–S	22.46	5.7	23.4	4.7	5.19156	-0.181063	0.051044	22.9597	15.13	0	NA	1	10	10	15.21	7.7	19.67	7.8	7.75341
Johansson et al. (2012b)	35	109	10	2012	12	48.4	SE	Europe	1. Major depression	1. Adults	1. Community	CBT	1. Internet	GS	9.7	3. Attention	36	42	78	29	29	58	0.74359	45.7	10.9	44.8	11.8	45.2154	11.3944	BDI-II	26.44	7.6	26.24	7.9	7.76328	0.0257623	0.0515916	26.3323	13.42	0	NA	1	10	10	13.78	9.4	21.67	9.5	9.45408
Johansson et al. (2012b)	35	110	10	2012	12	48.4	SE	Europe	1. Major depression	1. Adults	1. Community	CBT	1. Internet	GS	9.7	3. Attention	36	42	78	29	29	58	0.74359	45.7	10.9	44.8	11.8	45.2154	11.3539	MADRS–S	22.86	3.9	23.4	4.7	4.34989	-0.124141	0.0516861	23.1508	15.23	0	NA	1	10	10	13.81	6.8	19.67	7.8	7.35638
Johansson et al. (2019a)	36	111	8	2019	19	84.1	SE	Europe	1. Major depression	1. Adults	2. Clinical	CBT	1. Internet	GS	8	1. Waiting list	27	27	54	18	13	31	0.574074	37.4	NA	40.6	NA	39	NA	MADRS-S	26.2	8.7	23.4	5.1	7.13092	0.392656	0.0755017	24.8	16.1	0	NA	0	8	6.4	13.6	6.1	21.1	5.7	5.90339
Johansson et al. (2019a)	36	112	8	2019	19	84.1	SE	Europe	1. Major depression	1. Adults	2. Clinical	CBT	1. Internet	GS	8	1. Waiting list	27	27	54	18	13	31	0.574074	37.4	NA	40.6	NA	39	NA	HADS - Depression	12.3	4.1	11.7	3.7	3.90512	0.153644	0.0742927	12	13.775	0	NA	0	8	6.4	6.2	3.6	11.1	2.6	3.14006
Johansson et al. (2019b)	37	113	9	2019	19	NA	SE	Europe	3. Cut-off score	1. Adults	1. Community	CBT	1. Internet	TG	7	3. Attention	72	72	144	25	30	55	0.381944	61	13	64	12	63	12	PHQ-9	10.71	4.47	10.22	5.1	4.79536	0.102182	0.027814	NA	10.465	1	Cardiovascular Disease	1	9	NA	6.63	4.76	8.68	4.6	4.68068
Johansson et al. (2019b)	37	114	9	2019	19	NA	SE	Europe	3. Cut-off score	1. Adults	1. Community	CBT	1. Internet	TG	7	3. Attention	72	72	144	25	30	55	0.381944	61	13	64	12	63	12	MADRS-S	18.27	6.98	17.67	6.19	6.59684	0.0909527	0.0278065	NA	10.465	1	Cardiovascular Disease	1	9	NA	10.9	7.45	16.1	7.93	7.69374
Kenter et al. (2016)	38	115	8	2016	16	67.6	NL	Europe	1. Major depression	1. Adults	2. Clinical	PST	1. Internet	GS	5	3. Attention	136	133	269	78	67	145	0.539033	38.6	10.5	37.4	12.3	38	11.4	CES-D	37	11.6	35.2	12.1	11.8498	0.151901	0.0149146	36.11	16	0	NA	1	8	6.4	27	15.1	25.9	14.9	15.0015
Kivi et al. (2014)	39	116	12	2014	14	57.6	SE	Europe	1. Major depression	1. Adults	2. Clinical	CBT	1. Internet	GS	7	2. Care-as-usual	36	43	79	NA	NA	NA	NA	NA	NA	NA	NA	36.6	11.3	BDI-II	25.5	7.87	26.09	9.39	8.73195	-0.0675679	0.0510625	25.8211	13.2	0	NA	0	12	14.4	13.23	10.94	14.46	9.88	10.3753
Lamers et al. (2015)	40	117	12	2014	14	57.6	NL	Europe	3. Cut-off score	1. Adults	1. Community	LRT	1. Internet	GS	7	1. Waiting list	58	58	116	44	45	89	0.767241	57.31	10.35	56.86	7.86	57.085	9.15633	CES-D	24.31	9.17	22.9	8.61	8.89441	0.158527	0.0345911	23.605	9.7	0	NA	1	12	14.4	15.88	7.73	18.75	8.82	8.29293
Lappalainen et al. (2014)	41	118	7	2014	14	NA	Other	Europe	2. Mood disorder	1. Adults	1. Community	3RD	1. Internet	GS	6	4. F2F	19	19	38	13	13	26	0.684211	42.26	16.04	46.95	12.27	44.61	14.28	BDI-II	20.79	9.34	23.11	6.38	7.99812	-0.276408	0.106268	NA	11.57	0	NA	0	7	NA	10.26	8.2	9.17	5.24	6.88105
Lappalainen et al. (2014)	41	119	31	2014	14	NA	Other	Europe	2. Mood disorder	1. Adults	1. Community	3RD	1. Internet	GS	6	4. F2F	19	19	38	13	13	26	0.684211	42.26	16.04	46.95	12.27	44.61	14.28	BDI-II	20.79	9.34	23.11	6.38	7.99812	-0.276408	0.106268	NA	11.57	0	NA	0	31	NA	8.74	6.67	14.53	8.16	7.45233
Lappalainen et al. (2014)	41	120	79	2014	14	NA	Other	Europe	2. Mood disorder	1. Adults	1. Community	3RD	1. Internet	GS	6	4. F2F	19	19	38	13	13	26	0.684211	42.26	16.04	46.95	12.27	44.61	14.28	BDI-II	20.79	9.34	23.11	6.38	7.99812	-0.276408	0.106268	NA	11.57	0	NA	0	79	NA	8.32	5.54	12.19	9.25	7.62411
Lappalainen et al. (2015)	42	121	7	2015	15	62.5	Other (specify in note)	Europe	1. Major depression	1. Adults	1. Community	3RD	1. Internet	GS	6	1. Waiting list	19	20	39	13	15	28	0.717949	50.32	12.54	53.4	13.35	51.9	12.88	BDI-II	22.11	7.79	20.65	6.8	7.29841	0.19087	0.103099	21.3613	11.32	0	NA	1	7	4.9	13.34	6.75	17.85	7.34	7.05914
Levin et al. (2011)	43	122	6	2011	11	44.1	US	NorthAmerica	2. Mood disorder	1. Adults	2. Clinical	CBT	2. Computer	TG	5	2. Care-as-usual	100	91	191	78	70	148	0.774869	44	13.3	43	12.5	43.5236	12.9252	CES-D	31.8	10	35.5	10.7	10.3392	-0.35786	0.0213243	33.5628	14.1	0	NA	0	6	3.6	26.3	11.4	31.5	12	11.6896
Levin et al. (2011)	43	123	24	2011	11	44.1	US	NorthAmerica	2. Mood disorder	1. Adults	2. Clinical	CBT	2. Computer	TG	5	2. Care-as-usual	100	91	191	78	70	148	0.774869	44	13.3	43	12.5	43.5236	12.9037	CES-D	31.8	10	35.5	10.7	10.3392	-0.35786	0.0213243	33.5628	14.1	0	NA	0	24	57.6	24.4	13.1	28.2	13.5	13.292
Lobner et al. (2018)	44	124	6	2018	18	78.4	DE	Europe	2. Mood disorder	1. Adults	2. Clinical	CBT	1. Internet	UG	5	2. Care-as-usual	320	327	647	222	221	443	0.684699	40.2	12.4	47.5	14.1	43.8895	13.2864	PHQ-9	12.6	6.85	10.7	7.84	7.36702	0.257906	0.00623451	11.6397	11.64	0	NA	1	6	3.6	9.5	5.93	9.5	7.84	6.96118
Lobner et al. (2018)	44	125	24	2018	18	78.4	DE	Europe	2. Mood disorder	1. Adults	2. Clinical	CBT	1. Internet	UG	5	2. Care-as-usual	320	327	647	222	221	443	0.684699	40.2	12.4	47.5	14.1	43.8895	13.2746	PHQ-9	12.6	6.85	10.7	7.84	7.36702	0.257906	0.00623451	11.6397	11.64	0	NA	1	24	57.6	7.6	7.3	8.6	9.69	8.59147
Lokman et al. (2017)	45	126	12	2017	17	72.9	NL	Europe	3. Cut-off score	1. Adults	1. Community	3RD	1. Internet	UG	NA	1. Waiting list	165	164	329	122	127	249	0.756839	42.85	12.83	43.65	13.05	43.2488	12.9405	IDS-SR	26.08	6.53	25.01	6.16	6.34826	0.16855	0.0122013	25.5466	11	0	NA	1	12	14.4	20.34	9.54	24.28	9.4	9.47047
Meyer et al. (2015)	46	127	12	2015	15	62.5	DE	Europe	3. Cut-off score	1. Adults	1. Community	CBT	1. Internet	UG	12	2. Care-as-usual	78	85	163	58	64	122	0.748466	44	11.02	40	11.48	42	11.39	PHQ-9	16.62	3.44	17.2	3.86	3.66514	-0.158248	0.024662	16.9225	16.92	0	NA	1	12	14.4	10.08	6.37	13.64	6.14	6.25106
Meyer et al. (2015)	46	128	24	2015	15	62.5	DE	Europe	3. Cut-off score	1. Adults	1. Community	CBT	1. Internet	UG	12	2. Care-as-usual	78	85	163	58	64	122	0.748466	44	11.02	40	11.48	42	11.39	PHQ-9	16.62	3.44	17.2	3.86	3.66514	-0.158248	0.024662	16.9225	16.92	0	NA	1	24	57.6	11.28	6.04	13.39	6.59	6.33292
Meyer et al. (2019)	47	129	12	2019	19	84.1	DE	Europe	1. Major depression	5. General medical	1. Community	CBT	1. Internet	UG	6	1. Waiting list	100	100	200	65	62	127	0.635	40.53	12.9	40.7	13.4	40.3	13.12	PHQ-9	14.74	3	15.27	3.35	3.17982	-0.166676	0.0200695	15.005	15.01	1	Epilepsy	1	12	14.4	10.42	4.38	12.73	4.19	4.28605
Milgrom et al. (2016)	48	130	12	2016	16	67.6	ANZ	Australia & NewZealand	3. Cut-off score	4. Women with PPD	1. Community	CBT	1. Internet	GS	6	2. Care-as-usual	21	22	43	21	22	43	1	31.7	4.6	31.5	4.3	31.5977	4.43712	BDI-II	25.3	6.4	26.3	8.6	7.60674	-0.126006	0.0932582	25.8116	13.2	0	NA	1	12	14.4	14.5	12.2	23	7.5	10.0705
Mira et al. (2017)	49	131	12	2017	17	72.9	ES	Europe	3. Cut-off score	1. Adults	1. Community	CBT	1. Internet	UG	8	1. Waiting list	36	44	80	23	32	55	0.6875	35.22	9.7	36.48	10.17	35.913	9.93778	BDI-II	9.14	7.66	9.11	7.47	7.55585	0.00397043	0.0505051	9.1235	6.16	0	NA	1	12	14.4	5.03	6.09	8.45	7.32	6.79567
Mira et al. (2017)	49	132	12	2017	17	72.9	ES	Europe	3. Cut-off score	1. Adults	1. Community	CBT	1. Internet	TG	8	1. Waiting list	44	44	88	29	32	61	0.693182	35.05	9.36	36.48	10.17	35.765	9.78157	BDI-II	10.91	6.96	9.11	7.47	7.2195	0.249325	0.0458077	10.01	6.53	0	NA	1	12	14.4	6.16	5.61	8.45	7.32	6.52129
Montero-Marin et al. (2016)	50	133	12	2016	16	67.6	ES	Europe	1. Major depression	1. Adults	2. Clinical	CBT	1. Internet	GS	10	2. Care-as-usual	96	102	198	76	76	152	0.767677	43.19	9.3	43.04	9.66	43.1127	9.48722	BDI-II	21.73	4.83	21.76	5.39	5.12622	-0.00585227	0.0202207	21.7455	11.48	0	NA	0	12	14.4	17.08	10.24	17.91	11.06	10.6704
Montero-Marin et al. (2016)	50	134	12	2016	16	67.6	ES	Europe	1. Major depression	1. Adults	2. Clinical	CBT	1. Internet	UG	10	2. Care-as-usual	98	102	200	72	76	148	0.74	42.57	11.94	43.04	9.66	42.8097	10.8371	BDI-II	22.59	4.78	21.76	5.39	5.10029	0.162736	0.0200742	22.1667	11.66	0	NA	0	12	14.4	16.59	10.6	17.91	11.06	10.8371
Montero-Marin et al. (2016)	50	135	24	2016	16	67.6	ES	Europe	1. Major depression	1. Adults	2. Clinical	CBT	1. Internet	GS	10	2. Care-as-usual	96	102	198	76	76	152	0.767677	43.19	9.3	43.04	9.66	43.1127	9.48171	BDI-II	21.73	4.83	21.76	5.39	5.12622	-0.00585227	0.0202207	21.7455	11.48	0	NA	0	24	57.6	13.56	11.56	18.12	12.15	11.8677
Montero-Marin et al. (2016)	50	136	24	2016	16	67.6	ES	Europe	1. Major depression	1. Adults	2. Clinical	CBT	1. Internet	UG	10	2. Care-as-usual	98	102	200	72	76	148	0.74	42.57	11.94	43.04	9.66	42.8097	10.8252	BDI-II	22.59	4.78	21.76	5.39	5.10029	0.162736	0.0200742	22.1667	11.66	0	NA	0	24	57.6	14.27	10	18.12	12.15	11.1486
Montero-Marin et al. (2016)	50	137	64	2016	16	67.6	ES	Europe	1. Major depression	1. Adults	2. Clinical	CBT	1. Internet	GS	10	2. Care-as-usual	96	102	198	76	76	152	0.767677	43.19	9.3	43.04	9.66	43.1127	9.48722	BDI-II	21.73	4.83	21.76	5.39	5.12622	-0.00585227	0.0202207	21.7455	11.48	0	NA	0	64	409.6	11.39	10.96	16.72	10.97	10.9652
Montero-Marin et al. (2016)	50	138	64	2016	16	67.6	ES	Europe	1. Major depression	1. Adults	2. Clinical	CBT	1. Internet	UG	10	2. Care-as-usual	98	102	200	72	76	148	0.74	42.57	11.94	43.04	9.66	42.8097	10.8371	BDI-II	22.59	4.78	21.76	5.39	5.10029	0.162736	0.0200742	22.1667	11.66	0	NA	0	64	409.6	11.53	10.72	16.72	10.97	10.8482
Moritz et al. (2012)	51	139	8	2012	12	48.4	DE	Europe	2. Mood disorder	1. Adults	1. Community	3RD	1. Internet	UG	10	1. Waiting list	105	105	210	80.955	84	164.955	0.7855	38	10.76	39.13	15.82	38.565	13.7528	BDI	28.81	11.11	30.02	10.18	10.6552	-0.11356	0.0190783	29.415	20.15	0	NA	1	8	6.4	20.51	12.22	25.67	11.65	11.9384
Newby et al. (2017)	52	140	11	2017	17	72.9	ANZ	Australia & NewZealand	1. Major depression	5. General medical	1. Community	CBT	1. Internet	GS	6	1. Waiting list	41	49	90	33	31	64	0.711111	43.5	13.3	49.3	11.5	46.7	12.6	PHQ-9	15.95	5.25	14.29	5.25	5.25	0.31619	0.0453538	15.0462	15.05	1	Diabetes (T1 or T2)	1	11	12.1	7.72	4.96	11.7	5.15	5.06452
Nobis et al. (2015)	53	141	8	2015	15	62.5	DE	Europe	3. Cut-off score	5. General medical	1. Community	OTHER	1. Internet	GS	6	3. Attention	129	127	256	82	80	162	0.632812	50	12	51	12	51	12	CES-D	32.17	6.95	31.53	7.51	7.23322	0.0884807	0.0156412	31.8525	13.8	1	Diabetes	1	8	6.4	21.08	8.84	28.9	8.65	8.74626
Nobis et al. (2015)	53	142	8	2015	15	62.5	DE	Europe	3. Cut-off score	5. General medical	1. Community	OTHER	1. Internet	GS	6	3. Attention	129	127	256	82	80	162	0.632812	50	12	51	12	51	12	HADS-D	11.99	3.23	11.69	3.08	3.15648	0.0950425	0.0156436	11.8412	13.8	1	Diabetes	1	8	6.4	8.12	3.92	11.26	3.72	3.8221
Noguchi et al. (2017)	54	143	5	2017	17	72.9	JP	China & Japan	3. Cut-off score	1. Adults	3. Other	CBT	1. Internet	UG	NA	1. Waiting list	326	325	651	158	166	324	0.497696	44.3	11.3	43.4	11.3	43.8507	11.3	CES-D	24.87	9.15	23.99	8.06	8.62308	0.102052	0.00615241	24.4307	9.71	0	NA	1	5	2.5	23.58	9.62	23.38	9.17	9.39804
Noguchi et al. (2017)	54	144	5	2017	17	72.9	JP	China & Japan	3. Cut-off score	1. Adults	3. Other	CBT	1. Internet	UG	NA	1. Waiting list	326	325	651	158	166	324	0.497696	44.3	11.3	43.4	11.3	43.8507	11.3	PHQ-9	9.75	5.06	9.66	4.54	4.80744	0.018721	0.00614468	9.70507	9.71	0	NA	1	5	2.5	9.3	4.87	9.47	5.14	5.00661
Noguchi et al. (2017)	54	145	11	2017	17	72.9	JP	China & Japan	3. Cut-off score	1. Adults	3. Other	CBT	1. Internet	UG	NA	1. Waiting list	326	325	651	158	166	324	0.497696	44.3	11.3	43.4	11.3	43.8507	11.3	CES-D	24.87	9.15	23.99	8.06	8.62308	0.102052	0.00615241	24.4307	9.71	0	NA	1	11	12.1	24.08	10.02	23	9.22	9.62893
Noguchi et al. (2017)	54	146	11	2017	17	72.9	JP	China & Japan	3. Cut-off score	1. Adults	3. Other	CBT	1. Internet	UG	NA	1. Waiting list	326	325	651	158	166	324	0.497696	44.3	11.3	43.4	11.3	43.8507	11.3	PHQ-9	9.75	5.06	9.66	4.54	4.80744	0.018721	0.00614468	9.70507	9.71	0	NA	1	11	12.1	9.87	5.49	9.27	5.2	5.34719
Nygren et al. (2019)	55	147	8	2019	19	84.1	SE	Europe	3. Cut-off score	6. Other	1. Community	CBT	1. Internet	GS	7	1. Waiting list	25	25	50	11	12	23	0.46	33	6.8	34.72	9.5	33.86	8.12	BDI-II	34.48	8.45	33.92	8.78	8.61658	0.0626777	0.0800393	34.2	18.3	0	NA	1	8	6.4	17.06	13.67	33.29	11.81	12.7739
Nygren et al. (2019)	55	148	8	2019	19	84.1	SE	Europe	3. Cut-off score	6. Other	1. Community	CBT	1. Internet	GS	7	1. Waiting list	25	25	50	11	12	23	0.46	33	6.8	34.72	9.5	33.86	8.12	PHQ-9	19.6	4.1	17	5.52	4.86212	0.515713	0.0826596	18.3	18.3	0	NA	1	8	6.4	8.23	5.76	14.52	5.75	5.755
Oehler et al. (2020)	56	149	6	2020	20	NA	DE	Europe	2. Mood disorder	1. Adults	1. Community	CBT	1. Internet	TG	6	3. Attention	173	174	347	137	136	273	0.786744	42.9	12.4	41.7	12.4	NA	NA	IDS-SR	27.5	8.9	27.9	8.8	8.85	-0.0451978	0.0115304	NA	9.40043	0	NA	1	6	NA	20.8	9.4	23.1	10.3	9.86158
Oehler et al. (2020)	56	150	6	2020	20	NA	DE	Europe	2. Mood disorder	1. Adults	1. Community	CBT	1. Internet	TG	6	3. Attention	173	174	347	137	136	273	0.786744	42.9	12.4	41.7	12.4	NA	NA	PHQ-9	9.1	3.6	9.7	3.3	3.45282	-0.173771	0.011571	NA	9.40043	0	NA	1	6	NA	6.9	3.7	7.4	3.7	3.7
Oehler et al. (2020)	56	151	12	2020	20	NA	DE	Europe	2. Mood disorder	1. Adults	1. Community	CBT	1. Internet	TG	6	3. Attention	173	174	347	137	136	273	0.786744	42.9	12.4	41.7	12.4	NA	NA	IDS-SR	27.5	8.9	27.9	8.8	8.85	-0.0451978	0.0115304	NA	9.40043	0	NA	1	12	NA	19.3	11.4	22	11.7	11.5514
Oehler et al. (2020)	56	152	12	2020	20	NA	DE	Europe	2. Mood disorder	1. Adults	1. Community	CBT	1. Internet	TG	6	3. Attention	173	174	347	137	136	273	0.786744	42.9	12.4	41.7	12.4	NA	NA	PHQ-9	9.1	3.6	9.7	3.3	3.45282	-0.173771	0.011571	NA	9.40043	0	NA	1	12	NA	7	4.4	7.9	4.1	4.25221
Oehler et al. (2020)	56	153	24	2020	20	NA	DE	Europe	2. Mood disorder	1. Adults	1. Community	CBT	1. Internet	TG	6	3. Attention	173	174	347	137	136	273	0.786744	42.9	12.4	41.7	12.4	NA	NA	IDS-SR	27.5	8.9	27.9	8.8	8.85	-0.0451978	0.0115304	NA	9.40043	0	NA	1	24	NA	19.8	11.2	21.2	11.5	11.3514
Oehler et al. (2020)	56	154	24	2020	20	NA	DE	Europe	2. Mood disorder	1. Adults	1. Community	CBT	1. Internet	TG	6	3. Attention	173	174	347	137	136	273	0.786744	42.9	12.4	41.7	12.4	NA	NA	PHQ-9	9.1	3.6	9.7	3.3	3.45282	-0.173771	0.011571	NA	9.40043	0	NA	1	24	NA	7.4	4.8	7.9	4.1	4.46273
Oehler et al. (2020)	56	155	52	2020	20	NA	DE	Europe	2. Mood disorder	1. Adults	1. Community	CBT	1. Internet	TG	6	3. Attention	173	174	347	137	136	273	0.786744	42.9	12.4	41.7	12.4	NA	NA	IDS-SR	27.5	8.9	27.9	8.8	8.85	-0.0451978	0.0115304	NA	9.40043	0	NA	1	52	NA	19.8	10.8	19.5	11	10.9007
Oehler et al. (2020)	56	156	52	2020	20	NA	DE	Europe	2. Mood disorder	1. Adults	1. Community	CBT	1. Internet	TG	6	3. Attention	173	174	347	137	136	273	0.786744	42.9	12.4	41.7	12.4	NA	NA	PHQ-9	9.1	3.6	9.7	3.3	3.45282	-0.173771	0.011571	NA	9.40043	0	NA	1	52	NA	6.7	4.2	6.7	4.6	4.40512
O'moore et al. (2018)	57	157	11	2018	18	78.4	ANZ	Australia & NewZealand	1. Major depression	5. General medical	2. Clinical	CBT	1. Internet	TG	6	2. Care-as-usual	44	25	69	38	17	55	0.797101	63.16	7.38	59.68	6.01	61.8991	6.9205	PHQ-9	13.95	4.78	12.75	4.8	4.78717	0.25067	0.0631826	13.5152	13.52	1	Knee Osteoarthritis	1	11	12.1	7.65	4.73	12.46	4.7	4.71928
O'moore et al. (2018)	57	158	24	2018	18	78.4	ANZ	Australia & NewZealand	1. Major depression	5. General medical	2. Clinical	CBT	1. Internet	TG	6	2. Care-as-usual	44	25	69	38	17	55	0.797101	63.16	7.38	59.68	6.01	61.8991	6.8711	PHQ-9	13.95	4.78	12.75	4.8	4.78717	0.25067	0.0631826	13.5152	13.52	1	Knee Osteoarthritis	1	24	57.6	6.19	4.68	10.48	4.75	4.70519
Perini et al. (2009)	58	159	9	2009	9	36.1	ANZ	Australia & NewZealand	3. Cut-off score	1. Adults	1. Community	CBT	1. Internet	GS	6	1. Waiting list	27	18	45	23	12	35	0.777778	49.28	9.38	49.3	15.56	49.29	12.06	PHQ-9	13.78	4.53	14.72	3.91	4.29559	-0.210158	0.0930833	14.156	14.16	0	NA	1	9	8.1	9.59	5.82	14.11	4.21	5.24292
Perini et al. (2009)	58	160	9	2009	9	36.1	ANZ	Australia & NewZealand	3. Cut-off score	1. Adults	1. Community	CBT	1. Internet	GS	6	1. Waiting list	27	18	45	23	12	35	0.777778	49.28	9.38	49.3	15.56	49.29	12.06	BDI-II	27.3	7.3	27.24	6.18	6.87904	0.00837654	0.0925934	27.276	14.16	0	NA	1	9	8.1	17.3	9.86	23.33	9.29	9.63868
Pfeiffer et al. (2020)	59	161	12	2020	20	NA	US	NorthAmerica	3. Cut-off score	1. Adults	2. Clinical	CBT	1. Internet	GS	8	2. Care-as-usual	167	163	330	36	29	65	0.19697	51.6	14.4	51.7	15.5	51.6	14.9	QIDS-SR	14	3.9	13.4	3.6	3.75483	0.159794	0.0121617	NA	15.95	0	NA	1	12	NA	11.1	4.7	11.7	4.1	4.41386
Pfeiffer et al. (2020)	59	162	24	2020	20	NA	US	NorthAmerica	3. Cut-off score	1. Adults	2. Clinical	CBT	1. Internet	GS	8	2. Care-as-usual	167	163	330	36	29	65	0.19697	51.6	14.4	51.7	15.5	51.6	14.9	QIDS-SR	14	3.9	13.4	3.6	3.75483	0.159794	0.0121617	NA	15.95	0	NA	1	24	NA	10.6	5.1	11.2	4.4	4.76713
Pots et al. (2016)	60	163	12	2016	16	67.6	NL	Europe	3. Cut-off score	1. Adults	1. Community	3RD	1. Internet	GS	9	1. Waiting list	82	87	169	76	63	139	0.822485	45.15	10.78	48.54	12.63	46.8951	11.7691	CES-D	26.7	8.02	26.51	8.16	8.0924	0.0234788	0.023691	26.6022	11.55	0	NA	1	12	14.4	14.68	8.05	19.34	8.55	8.31124
Pots et al. (2016)	60	164	24	2016	16	67.6	NL	Europe	3. Cut-off score	1. Adults	1. Community	3RD	1. Internet	GS	9	1. Waiting list	82	87	169	76	63	139	0.822485	45.15	10.78	48.54	12.63	46.8951	11.7415	CES-D	26.7	8.02	26.51	8.16	8.0924	0.0234788	0.023691	26.6022	11.55	0	NA	1	24	57.6	14.42	9.78	17.71	10.72	10.2748
Pugh et al. (2016)	61	165	10	2016	16	67.6	Other (specify in note)	NorthAmerica	3. Cut-off score	4. Women with PPD	1. Community	CBT	1. Internet	GS	7	1. Waiting list	25	25	50	25	25	50	1	NA	NA	NA	NA	NA	NA	EPDS	14.92	4.32	15.13	4.06	4.19202	-0.0483122	0.0800233	15.025	NA	0	NA	1	10	10	8.68	3.8	12.71	3.7	3.75033
Reins et al. (2018)	62	166	6	2019	19	84.1	DE	Europe	1. Major depression	1. Adults	1. Community	CBT	1. Internet	GS	6	3. Attention	65	66	131	45	54	99	0.755725	40.6	10.7	42.7	10.8	41.6	10.8	HRSD-24	22.06	7.71	21.83	8.62	8.18119	0.0281133	0.0305391	21.9441	14.15	0	NA	1	6	3.6	13.75	7.52	16.47	9.45	8.54713
Reins et al. (2018)	62	167	12	2019	19	84.1	DE	Europe	1. Major depression	1. Adults	1. Community	CBT	1. Internet	GS	6	3. Attention	65	66	131	45	54	99	0.755725	40.6	10.7	42.7	10.8	41.6	10.8	HRSD-24	22.06	7.71	21.83	8.62	8.18119	0.0281133	0.0305391	21.9441	14.15	0	NA	1	12	14.4	13.44	9.19	14.39	8.49	8.84421
Richardset al. (2015)	63	168	8	2015	15	62.5	UK	Europe	3. Cut-off score	1. Adults	1. Community	CBT	1. Internet	GS	7	1. Waiting list	96	92	188	71	66	137	0.728723	40.63	11.17	39.05	10.69	39.8568	10.923	BDI-II	20.9	3.83	20.84	4.17	3.99996	0.0150002	0.0212868	20.8706	11.12	0	NA	1	8	6.4	15.67	7.68	20.43	6.97	7.34122
Roepke et al. (2015)	64	169	4	2015	15	NA	US	NorthAmerica	3. Cut-off score	1. Adults	1. Community	OTHER	4. Combined Smartphone-app and Internet	UG	NA	1. Waiting list	93	93	186	57	71	128	0.688172	42.28	12.56	40.27	13.06	NA	NA	CES-D	34.48	9.24	32.62	10.15	9.70567	0.191641	0.0216041	NA	14.7	0	NA	1	4	NA	23.55	13.73	27.36	10.63	12.2782
Roepke et al. (2015)	64	170	6	2015	15	NA	US	NorthAmerica	3. Cut-off score	1. Adults	1. Community	OTHER	4. Combined Smartphone-app and Internet	UG	NA	1. Waiting list	93	93	186	57	71	128	0.688172	42.28	12.56	40.27	13.06	NA	NA	CES-D	34.48	9.24	32.62	10.15	9.70567	0.191641	0.0216041	NA	14.7	0	NA	1	6	NA	18.73	13.19	25.14	15.14	14.1985
Rosso et al. (2016)	65	171	10	2016	16	67.6	US	NorthAmerica	1. Major depression	1. Adults	1. Community	CBT	1. Internet	TG	6	3. Attention	37	40	77	23	30	53	0.688312	29.2	7.69	28.8	6.74	28.9922	7.21164	HRSD-17	15.73	4.02	15.7	4.26	4.14653	0.00723496	0.0520274	15.7144	14.7823	0	NA	1	10	10	9.17	6.92	14.05	5.34	6.14928
Rosso et al. (2016)	65	172	10	2016	16	67.6	US	NorthAmerica	1. Major depression	1. Adults	1. Community	CBT	1. Internet	TG	6	3. Attention	37	40	77	23	30	53	0.688312	29.2	7.69	28.8	6.74	28.9922	7.39287	PHQ-9	13.92	3.89	15.58	3.97	3.9318	-0.422198	0.0531845	14.7823	14.7823	0	NA	1	10	10	7.7	5.39	11.88	5.21	5.29716
Ruwaard et al. (2009)	66	173	11	2009	9	36.1	NL	Europe	3. Cut-off score	1. Adults	1. Community	CBT	1. Internet	GS	8	1. Waiting list	36	18	54	27	10	37	0.685185	42	10	42	9	42	9.51315	BDI-IA	19.7	5.5	21.3	5.3	5.43543	-0.294365	0.0841357	20.2333	14.2	0	NA	1	11	12.1	9.8	6.5	15.6	7.6	6.879
Salamanca-Sanabria et al. (2020)	67	174	7	2020	20	NA	Other	Europe	3. Cut-off score	3. Student population	1. Community	CBT	1. Internet	TG	7	1. Waiting list	107	107	214	74	79	153	0.714953	22.24	5.4	22.06	3.9	22.15	4.7	PHQ-9	14.22	2.81	13.82	2.93	2.87063	0.139342	0.018737	NA	14.02	0	NA	0	7	NA	8.33	5.71	13.09	5.06	5.3948
Sander et al. (2020)	68	175	9	2020	20	NA	DE	Europe	4. Subclinical depression	5. General medical	1. Community	CBT	1. Internet	GS	6	2. Care-as-usual	149	146	295	89	95	184	0.623729	51.7	8.5	53.9	6.7	52.8	7.7	PHQ-9	8.02	3.43	7.98	3.78	3.60745	0.0110881	0.0135609	8.0002	8.0002	1	back pain	1	9	NA	6.28	3.45	7.86	3.99	3.72703
Sander et al. (2020)	68	176	24	2020	20	NA	DE	Europe	4. Subclinical depression	5. General medical	1. Community	CBT	1. Internet	GS	6	2. Care-as-usual	149	146	295	89	95	184	0.623729	51.7	8.5	53.9	6.7	52.8	7.7	PHQ-9	8.02	3.43	7.98	3.78	3.60745	0.0110881	0.0135609	8.0002	8.0002	1	back pain	1	24	NA	6.47	3.39	7.5	4.05	3.73124
Sander et al. (2020)	68	177	52	2020	20	NA	DE	Europe	4. Subclinical depression	5. General medical	1. Community	CBT	1. Internet	GS	6	2. Care-as-usual	149	146	295	89	95	184	0.623729	51.7	8.5	53.9	6.7	52.8	7.7	PHQ-9	8.02	3.43	7.98	3.78	3.60745	0.0110881	0.0135609	8.0002	8.0002	1	back pain	1	52	NA	5.91	3.53	7.43	4	3.76992
Sander et al. (2020)	68	178	52	2020	20	NA	DE	Europe	4. Subclinical depression	5. General medical	1. Community	CBT	1. Internet	GS	6	2. Care-as-usual	149	146	295	89	95	184	0.623729	51.7	8.5	53.9	6.7	52.8	7.7	QIDS-C	7.39	4.34	7.6	4.44	4.38977	-0.0478385	0.0135646	7.49393	8.0002	1	back pain	1	52	NA	5.63	3.88	7.24	5.38	4.68277
Sander et al. (2020)	68	179	52	2020	20	NA	DE	Europe	4. Subclinical depression	5. General medical	1. Community	CBT	1. Internet	GS	6	2. Care-as-usual	149	146	295	89	95	184	0.623729	51.7	8.5	53.9	6.7	52.8	7.7	HAM-D-C	8.02	3.43	7.98	3.78	3.60745	0.0110881	0.0135609	8.0002	8.0002	1	back pain	1	52	NA	5.91	3.53	7.43	4	3.76992
Schure et al. (2019)	69	180	4	2019	19	NA	US	NorthAmerica	3. Cut-off score	1. Adults	1. Community	CBT	4. Combined Smartphone-app and Internet	TG	NA	1. Waiting list	181	162	343	160	130	290	0.845481	42.1	12.8	43.8	13.8	42.9	13.3	PHQ-9	13.7	5	13.4	5	5	0.06	0.0117029	NA	13.56	0	NA	1	4	NA	8.17	5.0182	10.6	4.72206	4.88062
Schure et al. (2019)	69	181	8	2019	19	NA	US	NorthAmerica	3. Cut-off score	1. Adults	1. Community	CBT	4. Combined Smartphone-app and Internet	TG	NA	1. Waiting list	181	162	343	160	130	290	0.845481	42.1	12.8	43.8	13.8	42.9	13.3	PHQ-9	13.7	5	13.4	5	5	0.06	0.0117029	NA	13.56	0	NA	1	8	NA	7.24	5.17965	9.85	4.67115	4.94608
Segal et al. (2020)	70	182	12	2020	20	NA	Other	NorthAmerica	3. Cut-off score	1. Adults	3. Other	3RD	1. Internet	TG	8	2. Care-as-usual	230	230	460	171	175	346	0.752174	48.3	15.1	48.2	14.7	48.3	14.9	PHQ-9	7.2	1.41	7.29	1.53	1.47122	-0.0611736	0.00869972	NA	7.25	0	NA	1	12	NA	5.19	3.69	7.4	4.27	3.99055
Segal et al. (2020)	70	183	24	2020	20	NA	Other	NorthAmerica	3. Cut-off score	1. Adults	3. Other	3RD	1. Internet	TG	8	2. Care-as-usual	230	230	460	171	175	346	0.752174	48.3	15.1	48.2	14.7	48.3	14.9	PHQ-9	7.2	1.41	7.29	1.53	1.47122	-0.0611736	0.00869972	NA	7.25	0	NA	1	24	NA	4.7	3.55	6.16	3.96	3.76059
Segal et al. (2020)	70	184	36	2020	20	NA	Other	NorthAmerica	3. Cut-off score	1. Adults	3. Other	3RD	1. Internet	TG	8	2. Care-as-usual	230	230	460	171	175	346	0.752174	48.3	15.1	48.2	14.7	48.3	14.9	PHQ-9	7.2	1.41	7.29	1.53	1.47122	-0.0611736	0.00869972	NA	7.25	0	NA	1	36	NA	4.65	4.11	6.3	4.23	4.17043
Segal et al. (2020)	70	185	52	2020	20	NA	Other	NorthAmerica	3. Cut-off score	1. Adults	3. Other	3RD	1. Internet	TG	8	2. Care-as-usual	230	230	460	171	175	346	0.752174	48.3	15.1	48.2	14.7	48.3	14.9	PHQ-9	7.2	1.41	7.29	1.53	1.47122	-0.0611736	0.00869972	NA	7.25	0	NA	1	52	NA	4.83	3.74	5.57	3.79	3.76508
Segal et al. (2020)	70	186	60	2020	20	NA	Other	NorthAmerica	3. Cut-off score	1. Adults	3. Other	3RD	1. Internet	TG	8	2. Care-as-usual	230	230	460	171	175	346	0.752174	48.3	15.1	48.2	14.7	48.3	14.9	PHQ-9	7.2	1.41	7.29	1.53	1.47122	-0.0611736	0.00869972	NA	7.25	0	NA	1	60	NA	5.1	4.19	7.06	4.76	4.48407
Selmi et al. (1990)	71	187	6	1990	-10	0	US	NorthAmerica	2. Mood disorder	1. Adults	1. Community	CBT	2. Computer	TG	6	1. Waiting list	12	12	24	7	8	15	0.625	28.9	4.89	30.9	3.88	29.9	4.41398	BDI	21.42	3.96	22.92	5.02	4.52117	-0.306694	0.168626	22.17	16	0	NA	0	6	3.6	10.33	5.18	18.5	9.32	7.53972
Selmi et al. (1990)	71	188	6	1990	-10	NA	US	NorthAmerica	2. Mood disorder	1. Adults	1. Community	CBT	2. Computer	TG	6	4. F2F	12	12	24	7	8	15	0.625	28.9	4.89	24.7	4.33	NA	NA	BDI	21.42	3.96	23.18	7.19	5.80421	-0.280308	0.168304	NA	16.1	0	NA	0	6	NA	10.33	5.18	11.64	8.2	6.85829
Selmi et al. (1990)	71	189	14	1990	-10	0	US	NorthAmerica	2. Mood disorder	1. Adults	1. Community	CBT	2. Computer	TG	6	1. Waiting list	12	12	24	7	8	15	0.625	28.9	4.89	30.9	3.88	29.9	4.40485	BDI	21.42	3.96	22.92	5.02	4.52117	-0.306694	0.168626	22.17	16	0	NA	0	14	19.6	6.17	5.57	20.67	9.89	8.02611
Selmi et al. (1990)	71	190	14	1990	-10	NA	US	NorthAmerica	2. Mood disorder	1. Adults	1. Community	CBT	2. Computer	TG	6	4. F2F	12	12	24	7	8	15	0.625	28.9	4.89	24.7	4.33	NA	NA	BDI	21.42	3.96	23.18	7.19	5.80421	-0.280308	0.168304	NA	16.1	0	NA	0	14	NA	6.17	5.57	8.27	8.84	7.38818
Smith et al. (2015)	72	191	8	2015	15	62.5	UK	Europe	3. Cut-off score	7. Children and adolescents	1. Community	CBT	2. Computer	UG	8	1. Waiting list	55	57	112	NA	NA	NA	NA	NA	NA	NA	NA	NA	NA	MFQ-C	25.6	11.1	24.8	11.8	11.4617	0.0697976	0.0357474	25.1929	NA	0	NA	1	8	6.4	13.4	12.9	24.3	13.6	13.261
Smith et al. (2017)	73	192	12	2017	17	72.9	ANZ	Australia & NewZealand	1. Major depression	1. Adults	1. Community	CBT	1. Internet	TG	6	1. Waiting list	54	59	113	46	44	90	0.79646	42.5	12.63	37.59	13.29	39.9364	12.9609	PHQ-9	16.39	5.03	16.07	5.03	5.03	0.0636183	0.0354856	16.2229	16.22	0	NA	1	12	14.4	8.95	4.77	13.14	4.91	4.84366
Spek et al. (2007)	74	193	10	2007	7	28.9	NL	Europe	3. Cut-off score	2. Older adults	1. Community	CBT	1. Internet	UG	8	1. Waiting list	102	100	202	68.952	59	127.952	0.633426	55	4.9	55	5	55	4.94975	BDI-II	19.07	7.04	18.31	7.88	7.46762	0.101773	0.0198296	18.6938	10.2	0	NA	1	10	10	11.97	8.05	14.46	10.42	9.29896
Spek et al. (2007)	74	194	10	2007	7	NA	NL	Europe	3. Cut-off score	2. Older adults	1. Community	CBT	1. Internet	UG	8	5. Group F2F	102	99	201	68.952	62.964	131.916	0.636	55	4.9	54	3.9	55	4.94975	BDI-II	19.07	7.04	17.89	9.95	8.59706	0.137256	0.0199518	NA	10.11	0	NA	1	10	NA	11.97	8.05	11.43	9.41	8.74622
Spek et al. (2007)	74	195	52	2007	7	28.9	NL	Europe	3. Cut-off score	2. Older adults	1. Community	CBT	1. Internet	UG	8	1. Waiting list	102	100	202	68.952	59	127.952	0.633426	55	4.9	55	5	55	4.94668	BDI-II	19.07	7.04	18.31	7.88	7.46762	0.101773	0.0198296	18.6938	10.2	0	NA	1	52	270.4	10.45	8.05	12.88	10.1	9.12251
Spek et al. (2007)	74	196	52	2007	7	NA	NL	Europe	3. Cut-off score	2. Older adults	1. Community	CBT	1. Internet	UG	8	5. Group F2F	102	99	201	68.952	62.964	131.916	0.636	55	4.9	54	3.9	55	4.94975	BDI-II	19.07	7.04	17.89	9.95	8.59706	0.137256	0.0199518	NA	10.11	0	NA	1	52	NA	10.45	8.05	12.14	8.76	8.40714
Titov et al. (2010)	75	197	10	2010	10	40	ANZ	Australia & NewZealand	1. Major depression	1. Adults	1. Community	CBT	1. Internet	GS	6	1. Waiting list	46	40	86	40	28	68	0.790698	40	12.33	46	13.55	42.7907	12.9108	PHQ-9	14.15	4.39	13.35	4.62	4.49825	0.177847	0.046923	13.7779	13.78	0	NA	1	10	10	7.3	4.48	12.98	4.44	4.46147
Titov et al. (2010)	75	198	10	2010	10	40	ANZ	Australia & NewZealand	1. Major depression	1. Adults	1. Community	CBT	1. Internet	GS	6	1. Waiting list	46	40	86	40	28	68	0.790698	40	12.33	46	13.55	42.7907	12.9467	BDI-II	28.96	11.51	26.33	10.46	11.0349	0.238334	0.0470694	27.7367	13.78	0	NA	1	10	10	14.59	11.12	26.15	10.14	10.6762
Titov et al. (2010)	75	199	10	2010	10	40	ANZ	Australia & NewZealand	1. Major depression	1. Adults	1. Community	CBT	1. Internet	TG	6	1. Waiting list	41	40	81	26	28	54	0.666667	44	12.28	46	13.55	44.9877	12.9226	PHQ-9	14.2	4.2	13.35	4.62	4.41234	0.192641	0.0496193	13.7802	13.78	0	NA	1	10	10	7.59	4.04	12.98	4.44	4.24218
Titov et al. (2010)	75	200	10	2010	10	40	ANZ	Australia & NewZealand	1. Major depression	1. Adults	1. Community	CBT	1. Internet	TG	6	1. Waiting list	41	40	81	26	28	54	0.666667	44	12.28	46	13.55	44.9877	12.9052	BDI-II	27.15	9.96	26.33	10.46	10.2099	0.0803142	0.0494301	26.7451	13.78	0	NA	1	10	10	15.29	9.81	26.15	10.14	9.97428
Titov et al. (2015)	76	201	8	2015	15	62.5	ANZ	Australia & NewZealand	3. Cut-off score	2. Older adults	1. Community	CBT	1. Internet	GS	5	1. Waiting list	27	25	52	22	16	38	0.730769	64.52	2.58	66.16	3.8	NA	3.16408	PHQ-9	11.21	2.92	11.41	2.93	2.9248	-0.0683806	0.077082	11.3062	11.31	0	NA	1	8	6.4	4.29	3.16	11.5	3.14	3.15042
Ünlü Ince et al. (2013)	77	202	6	2013	13	52.9	NL	Europe	3. Cut-off score	6. Other	1. Community	PST	1. Internet	GS	5	1. Waiting list	49	47	96	32	27	59	0.614583	34.9	8.9	35.6	9.8	35.2	9.3	CES-D	29.6	9.2	30.1	10.1	9.65092	-0.0518085	0.0416987	29.8448	12.9	0	NA	1	6	3.6	15.3	9.9	29.5	8.8	9.37784
van Luenen et al. (2018)	78	203	8	2018	18	78.4	NL	Europe	3. Cut-off score	5. General medical	2. Clinical	CBT	1. Internet	TG	8	3. Attention	97	91	188	12	10	22	0.117021	45.53	10.32	47.12	10.94	46.3	10.63	PHQ-9	11.74	2.49	11.11	2.37	2.43267	0.258974	0.0214767	11.4351	11.44	1	HIV	1	8	6.4	6.73	3	8.6	3.12	3.05865
van Luenen et al. (2018)	78	204	8	2018	18	78.4	NL	Europe	3. Cut-off score	5. General medical	2. Clinical	CBT	1. Internet	TG	8	3. Attention	97	91	188	12	10	22	0.117021	45.53	10.32	47.12	10.94	46.3	10.63	CES-D	24.91	5.93	22.94	6.48	6.20222	0.317628	0.0215666	23.9564	11.44	1	HIV	1	8	6.4	13.94	6.39	19.09	7.05	6.71746
van Luenen et al. (2018)	78	205	12	2018	18	78.4	NL	Europe	3. Cut-off score	5. General medical	2. Clinical	CBT	1. Internet	TG	8	3. Attention	97	91	188	12	10	22	0.117021	45.53	10.32	47.12	10.94	46.3	10.63	PHQ-9	11.74	2.49	11.11	2.37	2.43267	0.258974	0.0214767	11.4351	11.44	1	HIV	1	12	14.4	6.62	3.03	8.06	3.17	3.09853
van Luenen et al. (2018)	78	206	12	2018	18	78.4	NL	Europe	3. Cut-off score	5. General medical	2. Clinical	CBT	1. Internet	TG	8	3. Attention	97	91	188	12	10	22	0.117021	45.53	10.32	47.12	10.94	46.3	10.63	CES-D	24.91	5.93	22.94	6.48	6.20222	0.317628	0.0215666	23.9564	11.44	1	HIV	1	12	14.4	15.71	6.39	18.43	7.05	6.71746
Vernmark et al. (2010)	79	207	8	2010	10	40	SE	Europe	1. Major depression	1. Adults	1. Community	CBT	1. Internet	GS	7	1. Waiting list	29	29	58	23	16	39	0.672414	37.2	13	32.7	10.6	34.95	11.8609	BDI	22.2	6.3	21.8	6.6	6.45174	0.0619987	0.0689987	22	15.9	0	NA	1	8	6.4	12.3	7.3	16.6	7.9	7.60592
Vernmark et al. (2010)	79	208	8	2010	10	40	SE	Europe	1. Major depression	1. Adults	1. Community	CBT	1. Internet	GS	7	1. Waiting list	29	29	58	23	16	39	0.672414	37.2	13	32.7	10.6	34.95	11.8678	MADRS–S	21.2	4.1	22.1	3.8	3.95285	-0.227684	0.0694124	21.65	14.45	0	NA	1	8	6.4	15	7	17.7	7.9	7.46358
Wagner et al. (2014)	80	209	8	2014	14	NA	Other	Europe	3. Cut-off score	1. Adults	1. Community	CBT	1. Internet	GS	7	4. F2F	32	30	62	25	15	40	0.645161	37.25	11.41	38.73	11.41	NA	NA	BDI-II	22.96	6.07	23.41	7.63	6.86838	-0.0655176	0.064618	NA	12.09	0	NA	1	8	NA	12.41	10.03	12.33	8.77	9.44202
Wagner et al. (2014)	80	210	12	2014	14	NA	Other	Europe	3. Cut-off score	1. Adults	1. Community	CBT	1. Internet	GS	7	4. F2F	32	30	62	25	15	40	0.645161	37.25	11.41	38.73	11.41	NA	NA	BDI-II	22.96	6.07	23.41	7.63	6.86838	-0.0655176	0.064618	NA	12.09	0	NA	1	12	NA	9.28	7.5	14.47	9.33	8.43422
Warmerdam et al. (2008)	81	211	5	2008	8	32.4	NL	Europe	3. Cut-off score	1. Adults	1. Community	PST	1. Internet	GS	5	1. Waiting list	88	87	175	57	69	126	0.72	45.1	NA	44.1	NA	44.6029	NA	CES-D	31.9	9.3	32.1	9.3	9.3	-0.0215054	0.0228592	31.9994	13.75	0	NA	1	5	2.5	20.6	11.2	25.6	9.9	10.5738
Warmerdam et al. (2008)	81	212	5	2008	8	NA	NL	Europe	3. Cut-off score	1. Adults	1. Community	CBT	1. Internet	GS	8	1. Waiting list	88	87	175	61	69	130	0.742857	45.7	NA	44.1	NA	44.9046	NA	CES-D	31.2	9.3	32.1	9.3	9.3	-0.0967742	0.0228846	NA	13.75	0	NA	1	5	NA	22.9	10.6	25.6	9.9	10.258
Warmerdam et al. (2008)	81	213	8	2008	8	32.4	NL	Europe	3. Cut-off score	1. Adults	1. Community	PST	1. Internet	GS	5	1. Waiting list	88	87	175	57	69	126	0.72	45.1	NA	44.1	NA	44.6029	NA	CES-D	31.9	9.3	32.1	9.3	9.3	-0.0215054	0.0228592	31.9994	13.75	0	NA	1	8	6.4	20.6	11.3	25.2	9.9	10.6271
Warmerdam et al. (2008)	81	214	8	2008	8	NA	NL	Europe	3. Cut-off score	1. Adults	1. Community	CBT	1. Internet	GS	8	1. Waiting list	88	87	175	61	69	130	0.742857	45.7	NA	44.1	NA	44.9046	NA	CES-D	31.2	9.3	32.1	9.3	9.3	-0.0967742	0.0228846	NA	13.75	0	NA	1	8	NA	19.4	11.3	25.2	9.9	10.6271
Warmerdam et al. (2008)	81	215	12	2008	8	32.4	NL	Europe	3. Cut-off score	1. Adults	1. Community	CBT	1. Internet	GS	8	1. Waiting list	88	87	175	61	69	130	0.742857	45.7	NA	44.1	NA	44.9046	NA	CES-D	31.2	9.3	32.1	9.3	9.3	-0.0967742	0.0228846	31.6474	13.75	0	NA	1	12	14.4	17.9	11.7	25.8	10.4	11.0729
Warmerdam et al. (2008)	81	216	12	2008	8	32.4	NL	Europe	3. Cut-off score	1. Adults	1. Community	PST	1. Internet	GS	5	1. Waiting list	88	87	175	57	69	126	0.72	45.1	NA	44.1	NA	44.6029	NA	CES-D	31.9	9.3	32.1	9.3	9.3	-0.0215054	0.0228592	31.9994	14	0	NA	1	12	14.4	18.4	12.1	25.8	10.4	11.287
Williams et al. (2013)	82	217	11	2013	13	52.9	ANZ	Australia & NewZealand	1. Major depression	1. Adults	1. Community	OTHER	1. Internet	GS	6	1. Waiting list	35	28	63	27	21	48	0.761905	44.28	11.78	45.35	12.38	44.7556	12.0493	BDI-II	27.97	7.88	28	8.25	8.04587	-0.00372862	0.0642858	27.9833	13.0156	0	NA	1	11	12.1	10.4	9.77	20.54	11.36	10.5035
Williams et al. (2013)	82	218	11	2013	13	52.9	ANZ	Australia & NewZealand	1. Major depression	1. Adults	1. Community	OTHER	1. Internet	GS	6	1. Waiting list	35	28	63	27	21	48	0.761905	44.28	11.78	45.35	12.38	44.7556	12.0871	PHQ-9	12.38	4.07	13.81	4.67	4.3458	-0.329053	0.065145	13.0156	13.0156	0	NA	1	11	12.1	5.15	4.45	10.59	6.6	5.50619
Wright et al. (2017)	83	219	16	2017	17	72.9	UK	Europe	3. Cut-off score	8. Adolescents	2. Clinical	CBT	2. Computer	TG	8	3. Attention	45	46	91	33	27	60	0.761905	15.5	1.4	15.2	1.2	15.3484	1.30384	BDI	18.3	7.4	14.8	6.7	7.05475	0.496119	0.0453137	16.5308	11.5	0	NA	0	16	25.6	15.5	9.6	15.5	10.1	9.85598
Sun et al. (2021)	84	220	8	2021	21		CN	China & Japan	3. Cut-off-score	1. Adults	2. Clinical	3RD	3. Smartphone	UG	8	3. Attention	84	84	168	84	84	168	1	30.27	3.8	29.55	4.21	29.91	4.015	EPDS	7.99	3.873	8.55	4.593	4.24828	-0.131818	0.0238612	8.27	7.5	0	NA	1	8		6.49	4.497	9.09	6.241	5.43935
Sun et al. (2021)	84	221	18	2021	21		CN	China & Japan	3. Cut-off-score	1. Adults	2. Clinical	3RD	3. Smartphone	UG	8	3. Attention	84	84	168	84	84	168	1	30.27	3.8	29.55	4.21	29.91	4.015	EPDS	7.99	3.873	8.55	4.593	4.24828	-0.131818	0.0238612	8.27	7.5	0	NA	1	18		6.14	4.552	8.02	6.002	5.32657
Sun et al. (2021)	84	222	32	2021	21		CN	China & Japan	3. Cut-off-score	1. Adults	2. Clinical	3RD	3. Smartphone	UG	8	3. Attention	84	84	168	84	84	168	1	30.27	3.8	29.55	4.21	29.91	4.015	EPDS	7.99	3.873	8.55	4.593	4.24828	-0.131818	0.0238612	8.27	7.5	0	NA	1	32		6.77	4.693	6.25	5.098	4.89969
Liu et al. (2022)	85	223	16	2022	22		CN	China & Japan	3. Cut-off-score	9. Young adults	1. Community	CBT	3. Smartphone	UG	7	3. Attention	41	42	83	24	22	46	0.5542	23.41	1.77	22.76	1.7	23.08	1.76	PHQ-9	13.17	3.32	13.59	4.44	3.92704	-0.106951	0.0482687	13.3825	13.3825	0	NA	1	16		7.92	0.48	10.61	0.53	0.505927
Young et al. (2021)	86	224	12	2021	21		ANZ	Australia & NewZealand	3. Cut-off score	1. Adults	1. Community	CBT	1. Internet	UG	13	1. Waiting list	62	63	125	0	0	0	0	47.2	11.7	49.7	11.6	48.4	11.7	PHQ-9	9.1	3.937	9.3	3.969	3.95316	-0.0505924	0.0320123	9.2008	9.2008	1	Obesity	1	12		4.9	4.41909	7.5	4.65706	4.5406
Young et al. (2021)	86	225	12	2021	21		ANZ	Australia & NewZealand	3. Cut-off score	1. Adults	1. Community	CBT	1. Internet	UG	13	1. Waiting list	62	63	125	0	0	0	0	47.2	11.7	49.7	11.6	48.4	11.7	BDI	13.8	6.299	15.1	6.35	6.32476	-0.205541	0.032171	14.4552	9.2008	1	Obesity	1	12		6.4	6.22689	12.2	6.47939	6.35542
Young et al. (2021)	86	226	12	2021	21		ANZ	Australia & NewZealand	3. Cut-off score	1. Adults	1. Community	CBT	1. Internet	UG	13	1. Waiting list	62	63	125	0	0	0	0	47.2	11.7	49.7	11.6	48.4	11.7	MDRS-22	25.4	16.535	25.6	16.668	16.6022	-0.0120466	0.0320026	25.5008	9.2008	1	Obesity	1	12		14.1	16.672	21.4	17.0084	16.8424
Young et al. (2021)	86	227	24	2021	21		ANZ	Australia & NewZealand	3. Cut-off score	1. Adults	1. Community	CBT	1. Internet	UG	13	1. Waiting list	62	63	125	0	0	0	0	47.2	11.7	49.7	11.6	48.4	11.7	PHQ-9	9.1	3.937	9.3	3.969	3.95316	-0.0505924	0.0320123	9.2008	9.2008	1	Obesity	1	24		4.4	4.61995	7	4.85954	4.74224
Young et al. (2021)	86	228	24	2021	21		ANZ	Australia & NewZealand	3. Cut-off score	1. Adults	1. Community	CBT	1. Internet	UG	13	1. Waiting list	62	63	125	0	0	0	0	47.2	11.7	49.7	11.6	48.4	11.7	BDI-II	13.8	6.299	15.1	6.35	6.32476	-0.205541	0.032171	14.4552	9.2008	1	Obesity	1	24		6.6	7.4321	10.3	7.69428	7.56539
Young et al. (2021)	86	229	24	2021	21		ANZ	Australia & NewZealand	3. Cut-off score	1. Adults	1. Community	CBT	1. Internet	UG	13	1. Waiting list	62	63	125	0	0	0	0	47.2	11.7	49.7	11.6	48.4	11.7	MDRS-22	25.4	16.535	25.6	16.668	16.6022	-0.0120466	0.0320026	25.5008	9.2008	1	Obesity	1	24		12.5	16.4711	18.3	16.8059	16.6407
Wright et al. (2020)	87	230	12	2020	20		UK	Europe	3. Cut-off score	8. Adolescents	2. Clinical	CBT	2. Computer	TG	8	3. Attention	70	69	139	47	42	89	0.64029	14.9	1.5	15.1	1.3	15	1.4	BDI	18	6.9	16	6.6	6.75276	0.296175	0.029094	17.0072	12.2	0	NA	1	16		14.4	9.3	15.4	9.2	9.2505
Wright et al. (2020)	87	231	48	2020	20		UK	Europe	3. Cut-off score	8. Adolescents	2. Clinical	CBT	2. Computer	TG	8	3. Attention	70	69	139	47	42	89	0.64029	14.9	1.5	15.1	1.3	15	1.4	BDI	18	6.9	16	6.6	6.75276	0.296175	0.029094	17.0072	12.2	0	NA	1	48		12.8	9.7	12.3	8.9	9.31151
Nadort et al. (2022)	88	232	12	2022	22		NL	Europe	3. Cut-off score	1. Adults	2. Clinical	PST	1. Internet	GS	5	2. Care-as-usual	89	101	190	32	41	73	0.38	63	15	65	15	64	15	BDI-II	19	7.2	19	8.1	7.69184	0	0.0211369	19	10.326	1	Chronic hemodialysis	1	12		14.7	8.5	15.2	7.7	8.08433
Milgrom et al. (2021)	89	233	12	2021	21		ANZ	Australia & NewZealand	3. Cut-off score	1. Adults	1. Community	CBT	1. Internet	GS	6	4. F2F	39	39	78	39	39	78	1	30.8	4.3	32.2	5.3	32.1	4.7	BDI-II	28.1	7.91	27.18	9.95	8.98806	0.102358	0.0513492	27.64	13.9721	0	NA	1	12		11.63	8.96	21.36	12.15	10.6748
Milgrom et al. (2021)	89	234	12	2021	21		ANZ	Australia & NewZealand	3. Cut-off score	1. Adults	1. Community	CBT	1. Internet	GS	6	2. Care-as-usual	39	38	77	39	38	77	1	30.8	4.3	31.9	4.2	32.1	4.7	BDI-II	28.1	7.91	29.97	8.76	8.34017	-0.224216	0.0522833	29.0229	14.5556	0	NA	1	12		11.63	8.96	18.85	10.16	9.57082
Milgrom et al. (2021)	89	235	21	2021	21		ANZ	Australia & NewZealand	3. Cut-off score	1. Adults	1. Community	CBT	1. Internet	GS	6	4. F2F	39	39	78	39	39	78	1	30.8	4.3	32.2	5.3	32.1	4.7	BDI-II	28.1	7.91	27.18	9.95	8.98806	0.102358	0.0513492	27.64	13.9721	0	NA	1	12		8.7	6.92	15	10.71	9.01639
Milgrom et al. (2021)	89	236	21	2021	21		ANZ	Australia & NewZealand	3. Cut-off score	1. Adults	1. Community	CBT	1. Internet	GS	6	2. Care-as-usual	39	38	77	39	38	77	1	30.8	4.3	31.9	4.2	32.1	4.7	BDI-II	28.1	7.91	29.97	8.76	8.34017	-0.224216	0.0522833	29.0229	14.5556	0	NA	1	12		8.7	6.92	17.41	11.51	9.46675
Lu et al. (2021)	90	237	4	2021	21		Other	Other	4. Subclinical depression 3. Cut-off score	1. Adults	2. Clinical	CBT	1. Internet	GS	6	1. Waiting list	22	23	45	11	10	21	0.466667	36.1	12.1	30.3	8	33.1	10.5	PHQ-9	11.95	6.03	12.78	6.76	6.41388	-0.129407	0.0891189	12.3742	12.3742	0	NA	1	4		7.63	6.05	11.84	6.3	6.17917
Krämer et al. (2022)	91	238	12	2022	22		DE	Europe	3. Cut-off score	1. Adults	1. Community	Other	1. Internet	TG	6	1. Waiting list	150	100	250	126	81	207	0.828	37	10.8	36	11.9	36.5	11.2	BDI-II	30.54	8.53	30.88	10.74	9.47424	-0.0358868	0.0166692	30.676	15.2533	0	NA	1	12		18.49	8.88	30.26	6.97	8.17126
Krämer et al. (2022)	91	239	12	2022	22		DE	Europe	3. Cut-off score	1. Adults	1. Community	Other	1. Internet	TG	6	1. Waiting list	150	100	250	126	81	207	0.828	37	10.8	36	11.9	36.5	11.2	QIDS-SR	19.36	5.44	18.55	6.04	5.68711	0.142427	0.0167072	19.036	22.5	0	NA	1	12		7.99	4.31	17.88	4.06	4.21198
Krämer et al. (2022)	91	240	12	2022	22		DE	Europe	3. Cut-off score	1. Adults	1. Community	Other	1. Internet	TG	6	1. Waiting list	150	100	250	126	81	207	0.828	37	10.8	36	11.9	36.5	11.2	HRSD-24	23.22	6.75	22.64	6.76	6.75399	0.0858751	0.0166814	22.988	14.9	0	NA	1	12		14.75	5.88	21.13	8.2	6.90031
Krämer et al. (2022)	91	241	12	2022	22		DE	Europe	3. Cut-off score	1. Adults	1. Community	Other	1. Internet	GS	6	1. Waiting list	151	100	251	126	81	207	0.825	38	10.7	36	11.9	37.2	11.2	BDI-II	30.09	9.18	30.88	10.74	9.82993	-0.0803668	0.0166354	30.4047	15.1388	0	NA	1	12		16.61	9.55	30.26	6.97	8.61722
Krämer et al. (2022)	91	242	12	2022	22		DE	Europe	3. Cut-off score	1. Adults	1. Community	Other	1. Internet	GS	6	1. Waiting list	151	100	251	126	81	207	0.825	38	10.7	36	11.9	37.2	11.2	QIDS-SR	17.41	6.17	18.55	6.04	6.11864	-0.186316	0.0166917	17.8642	20.9	0	NA	1	12		7.33	4.01	17.88	4.06	4.02995
Krämer et al. (2022)	91	243	12	2022	22		DE	Europe	3. Cut-off score	1. Adults	1. Community	Other	1. Internet	GS	6	1. Waiting list	151	100	251	126	81	207	0.825	38	10.7	36	11.9	37.2	11.2	HRSD-24	23.23	6.28	22.64	6.76	6.47511	0.0911182	0.0166391	22.9949	14.95	0	NA	1	12		11.95	6.5	21.13	8.2	7.22397
Krämer et al. (2022)	91	244	24	2022	22		DE	Europe	3. Cut-off score	1. Adults	1. Community	Other	1. Internet	TG	6	1. Waiting list	150	100	250	126	81	207	0.828	37	10.8	36	11.9	36.5	11.2	BDI-II	30.54	8.53	30.88	10.74	9.47424	-0.0358868	0.0166692	30.676	15.2533	0	NA	0	24		16.29	6.47	38.28	9.88	8.00733
Krämer et al. (2022)	91	245	24	2022	22		DE	Europe	3. Cut-off score	1. Adults	1. Community	Other	1. Internet	TG	6	1. Waiting list	150	100	250	126	81	207	0.828	37	10.8	36	11.9	36.5	11.2	QIDS-SR	19.36	5.44	18.55	6.04	5.68711	0.142427	0.0167072	19.036	22.4	0	NA	0	24		8.85	5.23	18.76	5.14	5.19426
Krämer et al. (2022)	91	246	24	2022	22		DE	Europe	3. Cut-off score	1. Adults	1. Community	Other	1. Internet	TG	6	1. Waiting list	150	100	250	126	81	207	0.828	37	10.8	36	11.9	36.5	11.2	HRSD-24	23.22	6.75	22.64	6.76	6.75399	0.0858751	0.0166814	22.988	14.9	0	NA	0	24		9.83	5.19	26.29	4.15	4.80193
Krämer et al. (2022)	91	247	24	2022	22		DE	Europe	3. Cut-off score	1. Adults	1. Community	Other	1. Internet	GS	6	1. Waiting list	151	100	251	126	81	207	0.825	38	10.7	36	11.9	37.2	11.2	BDI-II	30.09	9.18	30.88	10.74	9.82993	-0.0803668	0.0166354	30.4047	15.1388	0	NA	0	24		15.92	8.79	38.28	9.88	9.23879
Krämer et al. (2022)	91	248	24	2022	22		DE	Europe	3. Cut-off score	1. Adults	1. Community	Other	1. Internet	GS	6	1. Waiting list	151	100	251	126	81	207	0.825	38	10.7	36	11.9	37.2	11.2	QIDS-SR	17.41	6.17	18.55	6.04	6.11864	-0.186316	0.0166917	17.8642	20.9	0	NA	0	24		8.42	4.8	18.76	5.14	4.93799
Krämer et al. (2022)	91	249	24	2022	22		DE	Europe	3. Cut-off score	1. Adults	1. Community	Other	1. Internet	GS	6	1. Waiting list	151	100	251	126	81	207	0.825	38	10.7	36	11.9	37.2	11.2	HRSD-24	23.23	6.28	22.64	6.76	6.47511	0.0911182	0.0166391	22.9949	14.95	0	NA	0	24		12.24	7.02	26.29	4.15	6.04438
Harrer et al. (2021)	92	250	7	2021	21		DE	Europe	3. Cut-off score	1. Adults	1. Community	3RD	4. Combined Smartphone-app and Internet	GS	7	3. Attention	100	100	200	85	85	170	0.85	37.53	9.53	36.4	9.52	36.97	9.52	CES-D	23.6	8.17	25.05	7.85	8.0116	-0.180988	0.0200819	24.325	9.95	0	NA	1	7		18.18	10.09	21.91	10.3	10.1955
Harrer et al. (2021)	92	251	12	2021	21		DE	Europe	3. Cut-off score	1. Adults	1. Community	3RD	4. Combined Smartphone-app and Internet	GS	7	3. Attention	100	100	200	85	85	170	0.85	37.53	9.53	36.4	9.52	36.97	9.52	CES-D	23.6	8.17	25.05	7.85	8.0116	-0.180988	0.0200819	24.325	9.95	0	NA	1	12		15.53	10.23	18.96	11.3	10.7783
Brog et al. (2022)	93	252	3	2022	22		Other	Europe	3. Cut-off-score	1. Adults	1. Community	CBT	1. Internet	GS	6	2. Care-as-usual	53	54	107	46	41	87	0.813	40.68	15.55	40.04	13.73	40.36	14.59	PHQ-9	11.13	4.36	11	4.14	4.25038	0.0305855	0.0373908	11.0644	11.0644	0	NA	1	3		9.56	3.7	9.6	3.89	3.79709
Lukas et al. (2021)	94	253	2	2021	21		DE	Europe	3. Cut-off-score	1. Adults	1. Community	Other	3. Smartphone	UG	13	1. Waiting list	40	37	77	31	25	56	0.727	35.05	13.64	24.25	4.31	29.93	11.61	PHQ-9	11.65	5.27	14.87	4.43	4.88486	-0.65918	0.0548486	13.1973	13.1973	0	NA	1	2		8.11	4.07	13.48	4.69	4.37857
Lukas et al. (2021)	94	254	12	2021	21		DE	Europe	3. Cut-off-score	1. Adults	1. Community	Other	3. Smartphone	UG	13	1. Waiting list	40	37	77	31	25	56	0.727	35.05	13.64	24.25	4.31	29.93	11.61	PHQ-9	11.65	5.27	14.87	4.43	4.88486	-0.65918	0.0548486	13.1973	13.1973	0	NA	1	12		9.55	4.64	13.79	4.85	4.74196
Hallford et al. (2021)	95	255	2	2021	21		ANZ	Australia & NewZealand	1. Major Depression	1. Adults	1. Community	Other	1. Internet	UG	7	1. Waiting list	125	120	245	124	117	213	0.869388	46.4	13.5	46.1	12.5	46.4	13.3	PHQ-9	17.6	3.18	17.62	2.84	3.01829	-0.00662627	0.0163334	17.6098	17.6098	0	NA	1	2		13.45	6.05	14.9	4.78	5.46507
Hallford et al. (2021)	95	256	4	2021	21		ANZ	Australia & NewZealand	1. Major Depression	1. Adults	1. Community	Other	1. Internet	UG	7	1. Waiting list	125	120	245	124	117	213	0.869388	46.4	13.5	46.1	12.5	46.4	13.3	PHQ-9	17.6	3.18	17.62	2.84	3.01829	-0.00662627	0.0163334	17.6098	17.6098	0	NA	1	4		11.57	4.64	14.35	4.47	4.55754
Hallford et al. (2021)	95	257	12	2021	21		ANZ	Australia & NewZealand	1. Major Depression	1. Adults	1. Community	Other	1. Internet	UG	7	1. Waiting list	125	120	245	124	117	213	0.869388	46.4	13.5	46.1	12.5	46.4	13.3	PHQ-9	17.6	3.18	17.62	2.84	3.01829	-0.00662627	0.0163334	17.6098	17.6098	0	NA	1	12		10.46	3.95	13.52	5.15	4.57713
Do et al. (2021)	96	258	5	2021	21		Other	China & Japan	2. Mild Depression	8. Adolescents	1. Community	CBT	1. Internet	GS	10	1. Waiting list	28	27	55	15	14	29	0.537	NA	NA	NA	NA	15.71	0.65	PHQ-9	9.24	4.62	11.92	6.87	5.83325	-0.459435	0.0746702	10.5556	10.5556	0	NA	0	5		5.84	3.74	10.44	6.28	5.14518
Do et al. (2021)	96	259	5	2021	21		Other	China & Japan	2. Mild Depression	8. Adolescents	1. Community	CBT	1. Internet	GS	10	1. Waiting list	28	27	55	15	14	29	0.537	NA	NA	NA	NA	15.71	0.65	CES-D	23.12	9.36	25.36	15.4	12.6876	-0.176551	0.0730347	24.2196	9.9	0	NA	0	5		13.4	8.43	22.48	14.21	11.6301
Raevuori et al. (2021)	97	260	8	2021	21		Other (specify in note)	Europe	2. Mood disorder	3. Student population	2. Clinical	3RD	3. Smartphone-based app	GS	8	2. Care-as-usual	63	61	124	49	41	90	0.725806	24.5	3.4	25.8	5.4	25.1	4.5	PHQ-9	12.44	4.6	11.56	4.61	4.60492	0.1911	0.0324137	12.0071	12.0071	0	NA	1	8		9.89	5.16	8.57	5	5.08194
Raevuori et al. (2021)	97	261	20	2021	21		Other (specify in note)	Europe	2. Mood disorder	3. Student population	2. Clinical	3RD	3. Smartphone-based app	GS	8	2. Care-as-usual	63	61	124	49	41	90	0.725806	24.5	3.4	25.8	5.4	25.1	4.5	PHQ-9	12.44	4.6	11.56	4.61	4.60492	0.1911	0.0324137	12.0071	12.0071	0	NA	1	20		8.88	5.48	8.68	5.23	5.35851
Raevuori et al. (2021)	97	262	32	2021	21		Other (specify in note)	Europe	2. Mood disorder	3. Student population	2. Clinical	3RD	3. Smartphone-based app	GS	8	2. Care-as-usual	63	61	124	49	41	90	0.725806	24.5	3.4	25.8	5.4	25.1	4.5	PHQ-9	12.44	4.6	11.56	4.61	4.60492	0.1911	0.0324137	12.0071	12.0071	0	NA	1	32		8.09	5.32	8.62	5.15	5.23708
Schleider et al. (2022)	98	263	12	2022	22		US	NorthAmerica	3. Cut-off score	8. Adolescents	1. Community	CBT	1. Internet	UG	1	3. Attention	821	818	1639	718	723	1441	0.879195	NA	NA	NA	NA	NA	NA	CDI-SF	14.15	4.06	14.31	4.12	4.09006	-0.0391193	0.00244099	14.2299	NA	0	NA	1	12		11.47	5.04	12.57	4.97	5.00519
Schleider et al. (2022)	98	264	12	2022	22		US	NorthAmerica	3. Cut-off score	8. Adolescents	1. Community	OTHER	1. Internet	UG	1	3. Attention	813	818	1631	719	723	1442	0.88412	NA	NA	NA	NA	NA	NA	CDI-SF	14.22	4.13	14.31	4.12	4.12499	-0.0218182	0.00245265	14.2651	NA	0	NA	1	12		11.58	5.08	12.57	4.97	5.02513
Zhao et al. (2022)	99	265	6	2022	22		CN	China & Japan	3. Cut-off score	3. Student population	1. Community	3RD	1. Internet	UG	6	1. Waiting list	95	87	182	51	45	96	0.527473	21.83	1.47	21.68	1.19	21.7583	1.33615	BDI-II	26.39	8.65	26.76	9.53	9.08109	-0.040744	0.0220251	26.5669	13.5192	0	NA	1	6		13.61	9.48	26.05	10.06	9.76141
Zhao et al. (2022)	99	266	12	2022	22		CN	China & Japan	3. Cut-off score	3. Student population	1. Community	3RD	1. Internet	UG	6	1. Waiting list	95	87	182	51	45	96	0.527473	21.83	1.47	21.68	1.19	21.7583	1.33615	BDI-II	26.39	8.65	26.76	9.53	9.08109	-0.040744	0.0220251	26.5669	13.5192	0	NA	1	12		14.97	10.38	22.58	9.98	10.1908
Ritvo et al. (2021)	100	267	24	2021	21		Other (specify in note)	NorthAmerica	1. Major depression	9. Young adults	2. Clinical	3RD	1. Internet	TG	24	2. Care-as-usual	22	23	45	12	16	28	0.622222	25	3.319	24	3.233	24.4889	3.27504	BDI-II	30.14	8.397	27	7.909	8.15098	0.38523	0.0905817	28.5351	14.3498	0	NA	1	24		13.6	9.73	19.78	16.642	13.7089
Ritvo et al. (2021)	100	268	24	2021	21		Other (specify in note)	NorthAmerica	1. Major depression	9. Young adults	2. Clinical	3RD	1. Internet	TG	24	2. Care-as-usual	22	23	45	12	16	28	0.622222	25	3.319	24	3.233	24.4889	3.27504	QIDS-SR	15.5	4.307	14.57	3.703	4.00936	0.231957	0.0895306	15.0247	17.3	0	NA	1	24		8.95	4.925	12.89	6.03	5.51806
Ritvo et al. (2021)	100	269	24	2021	21		Other (specify in note)	NorthAmerica	1. Major depression	9. Young adults	2. Clinical	3RD	1. Internet	TG	24	2. Care-as-usual	22	23	45	12	16	28	0.622222	25	3.319	24	3.233	24.4889	3.27504	HRSD-24	26.27	6.964	26.17	6.436	6.69906	0.0149275	0.0889353	26.2189	17.45	0	NA	1	24		14.75	8.735	22.67	13.134	11.2036
Krämer et al. (2021)	101	270	7	2021	21		DE	Europe	3. Cut-off score	1. Adults	2. Clinical	CBT	1. Internet	GS	6	2. Care-as-usual	67	69	136	50	56	106	0.779412	35.9	12.39	36.7	11.43	36.3	11.9	CES-D	34.1	0.8	35.8	0.8	0.8	-2.125	0.0460197	34.9625	15.45	0	NA	1	7		24.2	11.4595	30	10.7986	11.129
Krämer et al. (2021)	101	271	7	2021	21		DE	Europe	3. Cut-off score	1. Adults	2. Clinical	CBT	1. Internet	GS	6	2. Care-as-usual	67	69	136	50	56	106	0.779412	35.9	12.39	36.7	11.43	36.3	11.9	PHQ-9	14.6	0.5	15.7	0.5	0.5	-2.2	0.0472122	15.1581	15.1581	0	NA	1	7		10.5	5.72975	13.3	4.98397	5.36427
Krämer et al. (2021)	101	272	20	2021	21		DE	Europe	3. Cut-off score	1. Adults	2. Clinical	CBT	1. Internet	GS	6	2. Care-as-usual	67	69	136	50	56	106	0.779412	35.9	12.39	36.7	11.43	36.3	11.9	CES-D	34.1	0.8	35.8	0.8	0.8	-2.125	0.0460197	34.9625	15.45	0	NA	1	20		22.5	13.0966	28.5	11.6293	12.3737
Krämer et al. (2021)	101	273	20	2021	21		DE	Europe	3. Cut-off score	1. Adults	2. Clinical	CBT	1. Internet	GS	6	2. Care-as-usual	67	69	136	50	56	106	0.779412	35.9	12.39	36.7	11.43	36.3	11.9	PHQ-9	14.6	0.5	15.7	0.5	0.5	-2.2	0.0472122	15.1581	15.1581	0	NA	1	20		9.9	5.72975	12.7	5.81464	5.77298
Braun et al. (2021a)	102	274	9	2021	21		DE	Europe	3. Cut-off score	1. Adults	1. Community	CBT	1. Internet	GS	7	2. Care-as-usual	171	169	340	102	94	196	0.576471	50.02	9.58	51.11	10.78	50.56	10.19	QIDS-SR	9.76	4.79	10.27	4.02	4.42406	-0.115279	0.0117847	10.0135	9.65	0	NA	1	9		6.57	3.56	7.62	3.9	3.73287
Braun et al. (2021b)	102	275	24	2021	21		DE	Europe	3. Cut-off score	1. Adults	1. Community	CBT	1. Internet	GS	7	2. Care-as-usual	171	169	340	102	94	196	0.576471	50.02	9.58	51.11	10.78	50.56	10.19	QIDS-SR	9.76	4.79	10.27	4.02	4.42406	-0.115279	0.0117847	10.0135	9.65	0	NA	1	24		5.7	4.06	7.14	4.12	4.08993
Braun et al. (2021b)	102	276	52	2021	21		DE	Europe	3. Cut-off score	1. Adults	1. Community	CBT	1. Internet	GS	7	2. Care-as-usual	171	169	340	102	94	196	0.576471	50.02	9.58	51.11	10.78	50.56	10.19	QIDS-SR	9.76	4.79	10.27	4.02	4.42406	-0.115279	0.0117847	10.0135	9.65	0	NA	1	52		6.06	4.41	6.88	4.41	4.41
[truncated: 25 more columns]

## Sheet: Codes
DATA POINT	Values	Description
PARTICIPANTS
Recruitment	1. Community	If (a part of) the participants are recruited through announcements in newspapers, radio, tv, social media, flyers, etc., and participate as volunteers in the study, the study is rated as “community recruitment”. Basically, people have to take action themselves for participating in the study. This type of recruitment can be conducted in the general population, but also in more selected population…
	2. Clinical	Participants are exclusively recruited from patients samples with mental disorders for which they have sought treatment. They can be recruited from primary care or outpatient centers. Participants actively seek help for depression. Recruitment of other, general medical patient groups do not fall into this category.
	3. Other	Other recruitment methods (which are not community or clinical recruitment), such as systematic screening, recruitment from known patients in general medical settings, etc.
		If the recruitment method is not described in the paper (which happens occasionally) that is also rated as “other”
Diagnosis	1. Major depression	MDD according to DSM-V criteria, DSM-IV criteria, DSM-III-R criteria, DSM-III criteria, Research Diagnostic Criteria (RDC) for major depression, of Feighner criteria for depressive disorder.
	2. Mood disorder	MDD, or other diagnosed disorders (e.g., dysthymia; depression NOS; minor depression according to Research Diagnostic Criteria, etc.).
	3. Cut-off score	Participants score above a cut-off score on a self-rating depression questionnaire, such as the PHQ-9 or the CES-D. This also includes studies where participants score in a specific range of the questionnaire (so there is a lower and an upper limit).
	4. Subclinical depression	Participants score above a cut-off on a self-rating scale, but do not meet criteria for a depressive disorder according to a diagnostic interview (such as the MINI, CIDI or SCID). Studies are also rated in this category if participants meet criteria for minor depression according to the DSM-IV.
	5. Chronic depression	Participants meet criteria for chronic or treatment-resistant depression, according to any definition given by the authors of the study.
	6. Depressive symptoms not an inclusion criteria	Participants meet criteria for chronic or treatment-resistant depression, according to any definition given by the authors of the study.
		If some participants meet diagnostic criteria for a mood disorder, and others only score above a cut-off, then this is also rated as (3)
Target group a)	1. Adults	The study is aimed at adults in general with no specific demographic characteristic.
	2. Older adults	The study is aimed at older adults according to any lower age limit above 50 years. Older adults with general medical disorders (these studies would also fit into category 5) are classified as “older adults”.
	3. Student population	The study is aimed at student populations from universities and colleges.
	4. Women with PPD	The study is aimed at women with perinatal depression. Mothers with young children were also included in this category, as well as pregnant women.
	5. General medical	The study is aimed at people with depression and any general medical disorder. Physical disability was also included in this category.
	6. Other	Studies aimed at any other specific target group, not included in the other categories, were included in this category.
	7. Children and adolescents	the mean age is lower than 18
	8. Adolescents	the mean age is between 13 and 18
	9. Young adults	studies in college students and studies with a mean age between 18 and 24
	10. Children	the mean age is lower than 13
	11. Working population
Age group	1. Children	the mean age is lower than 13
	2. Adolescents	the mean age is between 13 and 18
	3. Young adults	studies in college students and studies with a mean age between 18 and 24
	4. Adults	all studies in adults (with or without an upper limit)
	5. Older adults	all studies indicating that they work with older adults and with a mean age of 55 or higher.
	6. Older old adults	all studies with a mean age of 75 or higher
Comorbid mental disorder	Yes (1) or No (0)	This includes any comorbid mental or substance use disorder, including insomnia
INTERVENTIONS
N Modules	Continuous variable	Number of modules in the intervention (excluding introduction and summary)
Control conditions	1. Waiting list	In this control group, respondents receive the intervention after termination of the intervention in the experimental group.
	2. Care-as-usual (rename to Treatment as Usual in updated MS)	In this control group, respondents have access to regular routine care. In trials were no intervention is provided in the control group it is assumed that respondents have access to routine care.
	3. Attention	Attention placebo or psychological placebo (please note that supportive therapy or counseling cannot be considered psychological placebo even if the authors indicate this).
	4. F2F
	5. Group F2F
	6. Pharmocatherapy	Tricyclic antidepressants (TCA), Selective serotonin reuptake inhibitor (SSRI), norepinephrine reuptake inhibitors (SNRI), or other antidepressant. Other drugs that do not have an antidepressant effect, such as tranquilizers are not considered pharmacotherapy.
	7. No treatment
Type of psychotherapy	CBT	Cognitive Behavior Therapy
	PST	Problem-solving therapy
	IPT	Interpersonal psychotherapy
	3RD	Third wave cognitive behavioral therapies
	DYN	Psychodynamic Therapy
	SUP	Non-directive supportive therapy
	LRT	Life review therapy
	OTHER	Other
Guidance	UG	Unguided - fully self-guided intervention
	GS	Guided Support - Online human support of a therapeutic nature
	TG	Technical Guidance - human support given related to website usage or motivational support to promote adherence. Nontherapeutic in nature.
OTHER
Country	US	United States of America
	UK	United Kingdom & Ireland
	NL	Netherlands
	ANZ	Australia and New Zealand
	SE	Sweden
	DE	Germany
	ES	Spain
	CN	China
	JP	Japan
	Other (specify in note)
	Multiple	Participants from multiple countries
Depression Instrument	CES-D
	BDI
	BDI-II
	CBDI
	BDI-IA
	EPDS	Edinburgh Postnatal Depression Scale
	PHQ-9
	CB-PHQ-9
	MFQ-C	Mood and Feelings Questionnaire
	PHQ-8
	DASS-Depression
	IDS-SR	Inventory of Depressive Symptomatology Self-Report
	HRSD-17
	HRSD-24
	HADS
	HADS - Depression
	QIDS-C	Quick Inventory of Depressive Symptomatology - Clinician Rating
	QIDS-SR
	MADRS
	MADRS-S
Efficacy or Effectiveness Trial	Efficacy
	Effectiveness
Delivery Method	1. Internet	Online website accessible via computer or mobile device
	2. Computer	Accessible via fixed computer only, eg CD-ROM
	3. Smartphone-based app	Accessible only via a smartphone-based app
	4. Combined Smartphone-app and Internet	Accessible via online website and smartphone-based app
